# Supplementary material for: Geospatial epidemiology of hospitalized patients with a positive influenza assay: A nationwide study in Iran, 2016–2018
Source: PLoS One. 2022 Dec 13;17(12):e0278900. doi: 10.1371/journal.pone.0278900 (PMC9747007; doi:10.1371/journal.pone.0278900)
Supplement: S2 Appendix — (XLSX) [file pone.0278900.s002.xlsx]

## Sheet: Flu_Iran_2016-18
ID	PCR_result	Province_name	County_ID	County_Area(km2)	Month_of_admission	Year_of_admission	Mortality	Age	Sex	Pregnancy	COPD	CVD	Diabetes	CRD	Malignancy	Obesity(gradeII)	CLD	Virus_type	Virus_subtype	Fever	Sore_throat	Dispnea	Hemoptysis	Chest_pain	Overseas_travel_7days	Travel_inside_7days
1	Positive	Yazd	333	5356.25	1	2016	No	12	Male	Male	0	0	0	0	0	0	0	B	B	1	1	0	0	0	0	0
2	Positive	Zanjan	344	2878.6	12	2016	No	77	Female	0	0	1	0	0	0	0	0	A	H3N2	1	0	0	0	0	0	0
3	Positive	Zanjan	344	2878.6	12	2016	No	83	Male	Male	0	0	0	0	0	0	0	A	H3N2	0	0	0	0	0	0	0
4	Positive	Zanjan	344	2878.6	12	2016	No	6	Male	Male	0	0	0	0	0	0	0	A	H3N2	0	0	0	1	0	0	0
5	Positive	Zanjan	344	2878.6	12	2016	No	68	Female	0	0	0	0	0	0	0	0	A	H3N2	0	0	0	1	0	0	0
6	Positive	Zanjan	344	2878.6	12	2016	No	85	Female	0	0	0	0	0	0	0	0	A	H3N2	0	0	0	1	0	0	0
7	Positive	Zanjan	344	2878.6	12	2016	No	59	Male	Male	0	0	0	0	0	0	0	A	H3N2	1	0	0	1	1	0	0
8	Positive	Zanjan	344	2878.6	12	2016	No	19	Female	1	0	0	0	0	0	0	0	A	H3N2	0	0	0	0	0	0	0
9	Positive	Zanjan	344	2878.6	12	2016	No	56	Female	1	0	0	0	0	0	0	0	A	H3N2	1	1	0	1	1	0	0
10	Positive	Markazi	193	4146.06	12	2016	No	21	Male	Male	0	0	0	0	1	0	0	A	H3N2	1	1	0	0	0	0	0
11	Positive	Markazi	193	4146.06	12	2016	No	73	Female	0	0	0	0	0	1	0	0	A	H3N2	1	0	0	0	0	0	0
12	Positive	Markazi	193	4146.06	12	2016	No	60	Male	Male	0	0	0	0	1	0	0	A	H3N2	1	0	0	0	0	0	0
13	Positive	Markazi	193	4146.06	12	2016	No	61	Female	1	0	1	0	1	1	0	0	A	H3N2	1	1	0	1	1	0	0
14	Positive	Markazi	193	4146.06	12	2016	No	41	Male	Male	1	0	0	0	0	0	0	A	H3N2	1	0	0	0	0	0	0
15	Positive	Markazi	193	4146.06	12	2016	No	90	Female	0	1	0	0	0	0	0	0	A	H3N2	1	0	0	0	0	0	0
16	Positive	Markazi	193	4146.06	12	2016	No	75	Male	Male	1	0	0	0	0	0	0	A	H3N2	1	0	0	0	0	0	0
17	Positive	Markazi	193	4146.06	11	2016	No	71	Female	0	1	0	0	0	0	0	0	A	H3N2	1	1	0	1	1	0	0
18	Positive	Markazi	193	4146.06	2	2016	No	39	Male	Male	1	0	0	0	0	0	0	B	B	1	0	0	0	1	0	0
19	Positive	Markazi	193	4146.06	12	2016	No	35	Female	0	1	1	0	0	0	0	0	A	H3N2	1	1	0	0	1	0	0
20	Positive	Markazi	193	4146.06	12	2016	No	76	Female	0	1	0	0	0	0	0	0	A	H3N2	1	0	0	0	0	0	0
21	Positive	Markazi	193	4146.06	3	2016	No	50	Male	Male	0	0	1	0	0	0	0	A	H3N2	1	0	0	1	1	0	0
22	Positive	Markazi	193	4146.06	12	2016	No	61	Female	0	0	0	0	0	0	0	0	A	H3N2	1	1	0	0	1	0	0
23	Positive	Markazi	193	4146.06	12	2016	No	73	Female	0	0	0	0	0	0	0	0	A	H3N2	0	0	0	0	0	0	0
24	Positive	Markazi	193	4146.06	12	2016	No	57	Male	Male	0	0	0	0	0	0	0	A	H3N2	1	0	0	1	0	0	0
25	Positive	Markazi	193	4146.06	12	2016	No	20	Male	Male	0	0	0	0	0	0	0	A	H3N2	1	0	0	0	0	0	0
26	Positive	Markazi	193	4146.06	12	2016	No	26	Female	0	0	0	0	0	0	0	0	A	H3N2	1	0	0	0	0	0	0
27	Positive	Markazi	193	4146.06	12	2016	No	66	Male	Male	0	0	0	0	0	0	0	A	H3N2	1	0	0	0	0	1	0
28	Positive	Markazi	193	4146.06	12	2016	No	88	Male	Male	0	0	0	0	0	0	0	A	H3N2	1	0	0	0	0	0	0
29	Positive	Markazi	193	4146.06	12	2016	No	59	Female	0	0	0	0	0	0	0	0	A	H3N2	1	0	0	0	0	0	0
30	Positive	Markazi	193	4146.06	12	2016	No	60	Female	0	0	0	0	0	0	0	0	A	H3N2	1	0	0	0	0	0	0
31	Positive	Markazi	193	4146.06	12	2016	No	77	Female	0	0	0	0	0	0	0	0	A	H3N2	1	0	0	0	0	0	0
32	Positive	Markazi	193	4146.06	12	2016	No	62	Female	0	0	0	0	0	0	0	0	A	H3N2	1	1	0	1	1	0	0
33	Positive	Markazi	193	4146.06	11	2016	No	58	Female	0	0	0	0	0	0	0	0	A	H3N2	1	0	0	0	0	0	0
34	Positive	Markazi	193	4146.06	12	2016	No	15	Female	0	0	0	0	0	0	0	0	A	H3N2	1	0	0	0	0	0	0
35	Positive	Markazi	193	4146.06	11	2016	No	32	Male	Male	0	0	0	1	0	0	0	A	H3N2	1	0	0	0	0	0	0
36	Positive	Markazi	193	4146.06	12	2016	No	64	Female	0	0	0	0	0	0	1	0	A	H3N2	1	0	0	0	0	0	0
37	Positive	Markazi	193	4146.06	1	2016	No	36	Male	Male	0	0	0	0	0	1	0	A	Other	1	0	0	1	1	0	0
38	Positive	Markazi	193	4146.06	11	2016	No	41	Male	Male	0	0	0	0	0	0	0	A	H3N2	1	1	0	1	1	0	0
39	Positive	Markazi	193	4146.06	11	2016	No	28	Male	Male	0	0	0	0	0	0	0	A	H3N2	1	1	0	1	1	0	0
40	Positive	Markazi	193	4146.06	11	2016	No	39	Female	0	0	0	0	0	0	0	0	A	H3N2	1	0	0	0	0	0	0
41	Positive	Markazi	193	4146.06	11	2016	No	78	Male	Male	0	0	0	0	0	0	0	A	H3N2	1	1	0	0	0	1	0
42	Positive	Markazi	193	4146.06	11	2016	No	65	Female	0	0	0	0	0	0	0	0	A	H3N2	1	0	0	0	0	0	0
43	Positive	Markazi	193	4146.06	11	2016	No	31	Female	0	0	0	0	0	0	0	0	A	H3N2	1	0	0	1	0	0	0
44	Positive	Markazi	193	4146.06	11	2016	No	25	Male	Male	0	0	0	0	0	0	0	A	H3N2	1	1	0	1	1	0	0
45	Positive	Markazi	193	4146.06	12	2016	No	24	Female	1	0	0	0	0	0	0	0	A	H3N2	1	0	0	1	1	0	0
46	Positive	Markazi	193	4146.06	12	2016	No	29	Female	1	0	0	0	0	0	0	0	A	H3N2	1	1	0	0	0	0	0
47	Positive	Markazi	193	4146.06	12	2016	No	23	Female	1	0	0	0	0	0	0	0	A	H3N2	1	0	0	0	0	0	0
48	Positive	Markazi	193	4146.06	2	2016	No	62	Female	0	0	0	0	0	0	0	0	B	B	0	0	0	0	0	0	0
49	Positive	Markazi	193	4146.06	2	2016	No	30	Female	1	0	0	0	0	0	0	0	B	B	1	0	0	1	1	0	0
50	Positive	Markazi	193	4146.06	2	2016	No	26	Female	1	0	0	0	0	0	0	0	B	B	1	1	0	0	1	0	0
51	Positive	Markazi	193	4146.06	2	2016	No	25	Female	1	0	0	0	0	0	0	0	B	B	1	1	0	0	0	0	0
52	Positive	Markazi	193	4146.06	2	2016	No	31	Female	1	0	0	0	0	0	0	0	B	B	1	1	0	1	1	0	0
53	Positive	Markazi	193	4146.06	1	2016	No	30	Female	1	0	0	0	0	0	0	0	A	Other	1	1	0	1	1	0	0
54	Positive	Markazi	193	4146.06	1	2016	No	29	Female	1	0	0	0	0	0	0	0	A	Other	0	1	0	1	1	0	0
55	Positive	Markazi	193	4146.06	1	2016	No	20	Male	Male	0	0	0	0	0	0	0	A	Other	1	0	0	1	1	0	0
56	Positive	Markazi	193	4146.06	1	2016	No	81	Female	0	0	0	0	0	0	0	0	A	Other	0	1	0	0	0	0	0
57	Positive	Markazi	193	4146.06	1	2016	No	48	Male	Male	0	0	0	0	0	0	0	A	Other	1	1	0	0	0	0	0
58	Positive	Markazi	193	4146.06	2	2016	No	46	Female	0	1	0	1	0	0	0	0	B	B	0	0	0	0	0	0	0
59	Positive	Ardabil	288	2165.75	12	2016	No	28	Female	0	0	0	0	0	0	0	0	A	H3N2	1	1	0	0	0	0	0
60	Positive	Ardabil	288	2165.75	11	2016	No	82	Female	0	0	0	0	0	0	0	0	A	H3N2	1	1	0	1	0	0	0
61	Positive	Ardabil	288	2165.75	12	2016	No	59	Female	0	1	0	1	0	0	0	0	A	H3N2	1	1	0	1	0	0	0
62	Positive	Yazd	334	23216.9	1	2016	No	87	Male	Male	1	0	0	0	0	0	0	A	H1N1/p	1	0	0	0	0	0	0
63	Positive	Yazd	334	23216.9	1	2016	No	80	Female	0	0	1	0	0	0	0	0	B	B	1	1	0	0	0	0	0
64	Positive	Chaharmahal & Bakhtiari	165	1866.31	12	2016	No	57	Female	0	0	0	0	0	0	0	0	A	H3N2	1	1	0	0	0	0	0
65	Positive	Azerbaijan West	316	5312.1	12	2016	No	6	Female	0	0	0	0	0	0	0	0	A	H3N2	0	0	0	0	0	0	1
66	Positive	Azerbaijan West	316	5312.1	12	2016	No	8	Male	Male	0	0	0	0	0	0	0	A	H3N2	1	0	0	0	0	0	0
67	Positive	Azerbaijan West	316	5312.1	12	2016	No	42	Female	1	0	0	0	0	0	0	0	A	H3N2	0	0	0	1	0	0	0
68	Positive	Lorestan	278	1404.33	12	2016	No	51	Female	0	0	0	0	0	0	1	0	A	H3N2	1	1	0	1	0	0	0
69	Positive	Lorestan	278	1404.33	1	2016	No	83	Male	Male	0	0	0	0	0	0	0	A	H1N1/p	1	0	0	1	0	0	0
70	Positive	Fars	41	1994.42	11	2016	No	3	Female	0	0	0	0	0	0	0	0	A	H3N2	1	0	0	0	0	0	0
71	Positive	Fars	41	1994.42	11	2016	No	7	Male	Male	0	0	0	0	0	0	1	A	H3N2	1	1	0	0	0	0	0
72	Positive	Fars	41	1994.42	11	2016	No	4	Male	Male	0	0	0	0	0	0	0	A	H3N2	1	0	0	0	0	0	0
73	Positive	Fars	41	1994.42	11	2016	No	6	Male	Male	0	0	0	0	0	0	0	A	H3N2	1	0	0	0	0	0	0
74	Positive	Fars	41	1994.42	11	2016	No	59	Male	Male	0	0	0	0	0	0	0	A	H3N2	1	1	0	0	0	1	0
75	Positive	Fars	41	1994.42	11	2016	No	62	Female	0	0	0	0	0	0	0	0	A	H3N2	1	0	0	1	1	1	0
76	Positive	Fars	41	1994.42	10	2016	No	69	Female	0	0	0	0	0	0	0	0	A	Other	1	1	0	1	1	1	0
77	Positive	Hamadan	0	1171.98	1	2016	No	49	Female	0	1	0	0	0	1	0	0	A	Other	1	0	0	0	0	0	0
78	Positive	Hamadan	0	1171.98	2	2016	No	25	Female	1	0	0	0	0	0	0	0	A	H1N1/p	1	1	0	1	1	0	0
79	Positive	Hamadan	0	1171.98	12	2016	No	32	Male	Male	1	0	0	0	0	0	0	A	H3N2	1	1	0	0	0	0	0
80	Positive	Hamadan	0	1171.98	11	2016	No	43	Male	Male	1	0	0	0	0	0	0	A	H3N2	1	0	0	0	0	0	0
81	Positive	Hamadan	0	1171.98	11	2016	No	61	Male	Male	1	0	0	0	0	0	0	A	H3N2	1	0	0	0	0	0	0
82	Positive	Hamadan	0	1171.98	12	2016	No	60	Female	0	1	1	0	0	0	1	0	A	H3N2	0	0	0	0	0	0	0
83	Positive	Hamadan	0	1171.98	12	2016	No	56	Female	0	1	0	0	0	0	1	0	A	H3N2	0	1	0	1	0	0	0
84	Positive	Hamadan	0	1171.98	12	2016	No	63	Male	Male	0	1	0	0	0	0	0	A	H3N2	1	0	0	0	1	0	0
85	Positive	Hamadan	0	1171.98	12	2016	No	34	Male	Male	0	1	0	0	0	0	0	A	H3N2	1	0	0	0	0	0	0
86	Positive	Hamadan	0	1171.98	12	2016	No	61	Female	0	0	1	0	0	0	0	0	A	H3N2	1	0	0	1	0	0	0
87	Positive	Hamadan	0	1171.98	10	2016	No	31	Male	Male	0	1	0	0	0	0	0	B	B	1	0	0	0	0	0	0
88	Positive	Hamadan	0	1171.98	1	2016	No	34	Male	Male	0	1	0	0	0	0	0	A	Other	1	0	0	0	0	0	0
89	Positive	Hamadan	0	1171.98	2	2016	No	43	Female	0	0	1	0	0	0	0	0	A	H1N1/p	1	1	0	0	0	0	0
90	Positive	Hamadan	0	1171.98	1	2016	No	84	Male	Male	0	1	0	0	0	0	0	A	Other	1	0	0	0	1	0	0
91	Positive	Hamadan	0	1171.98	12	2016	No	64	Male	Male	0	0	0	0	0	0	0	A	H3N2	1	0	0	1	1	0	0
92	Positive	Hamadan	0	1171.98	12	2016	No	82	Female	0	0	0	0	0	0	0	0	A	H3N2	1	0	0	1	0	0	0
93	Positive	Hamadan	0	1171.98	12	2016	No	83	Female	0	0	0	0	0	0	0	0	A	H3N2	1	0	0	0	0	0	0
94	Positive	Hamadan	0	1171.98	12	2016	No	67	Male	Male	0	0	0	0	0	0	0	A	H3N2	1	0	0	0	0	0	0
95	Positive	Hamadan	0	1171.98	12	2016	No	65	Female	0	0	0	0	0	0	0	0	A	H3N2	1	0	0	0	0	0	0
96	Positive	Hamadan	0	1171.98	12	2016	No	12	Male	Male	0	0	0	0	0	0	0	A	H3N2	1	0	0	1	0	0	0
97	Positive	Hamadan	0	1171.98	12	2016	No	58	Female	0	0	1	1	0	0	0	0	A	H3N2	0	1	0	1	1	0	1
98	Positive	Hamadan	0	1171.98	12	2016	No	82	Male	Male	0	0	0	0	0	0	0	A	H3N2	1	1	0	1	0	0	0
99	Positive	Hamadan	0	1171.98	12	2016	No	60	Male	Male	0	0	0	0	0	0	0	A	H3N2	1	0	0	1	0	0	0
100	Positive	Hamadan	0	1171.98	12	2016	No	70	Male	Male	0	0	0	0	0	0	0	A	H3N2	1	0	0	0	0	0	0
101	Positive	Hamadan	0	1171.98	12	2016	No	78	Male	Male	0	0	0	0	0	0	0	A	H3N2	1	0	0	0	0	0	0
102	Positive	Hamadan	0	1171.98	11	2016	No	61	Female	0	0	0	0	0	0	0	1	A	H3N2	1	0	0	0	0	0	0
103	Positive	Hamadan	0	1171.98	12	2016	No	56	Female	0	0	0	0	0	0	0	0	A	H3N2	0	0	0	0	0	0	1
104	Positive	Hamadan	0	1171.98	12	2016	No	60	Male	Male	0	0	0	1	0	0	0	A	H3N2	1	1	0	0	1	0	0
105	Positive	Hamadan	0	1171.98	11	2016	No	30	Female	0	0	0	0	0	0	0	0	A	H3N2	1	1	0	1	1	0	0
106	Positive	Hamadan	0	1171.98	1	2016	No	63	Female	0	0	0	0	0	0	0	0	A	H1N1/p	1	0	0	1	0	0	0
107	Positive	Hamadan	0	1171.98	3	2016	No	29	Male	Male	0	0	0	0	0	0	0	B	B	1	0	0	1	0	0	0
108	Positive	Hamadan	0	1171.98	2	2016	No	21	Male	Male	0	0	0	0	0	0	0	B	B	1	1	0	0	0	0	0
109	Positive	Hamadan	0	1171.98	1	2016	No	3	Female	0	0	0	0	0	0	0	0	A	H1N1/p	1	0	0	0	0	0	0
110	Positive	Hamadan	0	1171.98	3	2016	No	86	Female	0	1	0	1	0	0	0	0	B	B	1	0	0	0	0	0	0
111	Positive	Azerbaijan East	133	1546.12	11	2016	No	48	Female	0	0	0	0	0	0	0	0	A	H3N2	1	1	0	0	1	0	0
112	Positive	Azerbaijan East	133	1546.12	11	2016	No	12	Female	0	0	0	0	0	0	0	0	A	H3N2	1	1	0	0	1	0	0
113	Positive	Tehran	375	21987.4	1	2016	No	54	Male	Male	1	0	0	0	0	0	0	A	H1N1/p	1	0	0	0	0	0	0
114	Positive	Tehran	375	21987.4	2	2016	No	83	Female	0	0	1	0	1	0	0	0	B	B	1	0	0	1	0	0	0
115	Positive	Tehran	375	21987.4	12	2016	No	72	Female	0	0	1	1	1	0	0	0	A	H3N2	1	0	0	1	1	0	0
116	Positive	Tehran	375	21987.4	12	2016	No	52	Female	0	0	0	0	0	0	0	0	A	H3N2	1	0	0	1	0	0	0
117	Positive	Tehran	375	21987.4	12	2016	No	56	Female	0	0	0	0	0	0	0	0	A	H3N2	1	0	0	1	0	0	0
118	Positive	Tehran	375	21987.4	2	2016	No	81	Female	0	0	1	1	0	0	0	0	A	H1N1/p	1	1	0	1	0	0	0
119	Positive	Tehran	375	21987.4	12	2016	No	81	Female	0	0	0	0	0	0	0	0	A	H3N2	1	0	0	1	0	0	0
120	Positive	Tehran	375	21987.4	12	2016	No	45	Female	0	0	0	0	0	0	0	0	A	H3N2	1	0	0	1	0	0	0
121	Positive	Tehran	375	21987.4	1	2016	No	59	Female	0	0	0	0	0	0	1	0	A	H1N1/p	1	0	0	1	0	0	0
122	Positive	Tehran	375	21987.4	3	2016	No	41	Male	Male	0	0	0	0	0	0	0	B	B	1	1	0	1	0	0	0
123	Positive	Tehran	375	21987.4	2	2016	No	31	Male	Male	0	0	0	0	0	0	0	A	H3N2	1	0	0	1	0	0	0
124	Positive	Tehran	375	21987.4	2	2016	No	16	Male	Male	0	0	0	0	0	0	0	A	H3N2	1	1	0	0	0	0	0
125	Positive	Tehran	375	21987.4	2	2016	No	31	Male	Male	0	0	0	0	0	0	0	B	B	1	1	0	1	1	0	0
126	Positive	Azerbaijan West	317	1187.04	3	2016	No	73	Male	Male	0	0	0	0	0	0	0	B	B	1	0	0	0	0	0	0
127	Positive	Azerbaijan West	317	1187.04	3	2016	No	29	Female	0	0	0	0	0	0	0	0	B	B	1	0	0	0	0	0	0
128	Positive	Azerbaijan West	317	1187.04	3	2016	No	31	Female	0	0	0	0	0	0	0	0	B	B	1	0	0	0	0	0	0
129	Positive	Azerbaijan West	317	1187.04	3	2016	No	31	Female	0	0	0	0	0	0	0	0	B	B	1	0	0	0	0	0	0
130	Positive	Azerbaijan West	317	1187.04	3	2016	No	24	Female	0	0	0	0	0	0	0	0	B	B	1	0	0	0	0	0	0
131	Positive	Azerbaijan West	317	1187.04	2	2016	No	28	Female	0	0	0	0	0	0	0	0	B	B	1	0	0	0	0	0	0
132	Positive	Azerbaijan West	317	1187.04	2	2016	No	32	Female	0	0	0	0	0	0	0	0	B	B	1	0	0	0	0	0	0
133	Positive	Azerbaijan West	317	1187.04	2	2016	No	57	Female	0	0	0	0	0	0	0	0	A	H1N1/p	1	0	0	0	0	0	0
134	Positive	Azerbaijan West	317	1187.04	2	2016	No	29	Female	0	0	0	0	0	0	0	0	B	B	1	0	0	0	0	0	0
135	Positive	Isfahan	257	15706.3	1	2016	No	46	Female	0	1	0	0	0	0	0	0	A	H1N1/p	1	0	0	0	0	0	0
136	Positive	Isfahan	257	15706.3	11	2016	No	67	Male	Male	0	0	0	0	0	0	0	A	H3N2	1	1	0	1	0	0	0
137	Positive	Isfahan	257	15706.3	1	2016	No	41	Female	0	0	0	0	0	0	0	0	A	H1N1/p	1	1	0	1	1	0	0
138	Positive	Isfahan	257	15706.3	11	2016	No	77	Female	0	0	1	0	0	0	0	0	A	H3N2	0	0	0	0	0	0	0
139	Positive	Isfahan	257	15706.3	1	2016	No	54	Male	Male	0	1	0	0	0	0	0	B	B	1	1	0	1	0	0	0
140	Positive	Isfahan	257	15706.3	1	2016	No	43	Male	Male	0	1	0	0	0	0	0	A	H1N1/p	1	0	0	1	0	0	0
141	Positive	Isfahan	257	15706.3	1	2016	No	50	Female	0	0	1	0	0	0	0	0	A	H1N1/p	1	1	0	0	1	0	0
142	Positive	Isfahan	257	15706.3	1	2016	No	91	Male	Male	0	1	0	0	0	0	0	B	B	1	1	0	1	1	0	0
143	Positive	Isfahan	257	15706.3	12	2016	No	54	Female	0	0	1	1	0	0	0	0	A	H3N2	1	0	0	0	0	0	0
144	Positive	Isfahan	257	15706.3	1	2016	No	41	Male	Male	0	0	0	0	0	1	0	A	H1N1/p	1	1	0	0	0	0	0
145	Positive	Isfahan	257	15706.3	1	2016	No	26	Female	1	0	0	0	0	0	1	0	A	H1N1/p	1	0	0	0	0	0	0
146	Positive	Isfahan	257	15706.3	12	2016	No	46	Female	1	0	0	0	0	0	0	0	A	H3N2	1	1	0	1	0	0	1
147	Positive	Isfahan	257	15706.3	11	2016	No	38	Female	1	0	0	0	0	0	0	0	A	H3N2	1	1	0	1	0	0	0
148	Positive	Isfahan	257	15706.3	1	2016	No	28	Female	1	0	0	0	0	0	0	0	A	H1N1/p	1	1	0	0	0	0	0
149	Positive	Isfahan	257	15706.3	1	2016	No	33	Female	1	0	0	0	0	0	0	0	A	H1N1/p	1	1	0	1	1	0	0
150	Positive	Isfahan	257	15706.3	1	2016	No	34	Female	1	0	0	0	0	0	0	0	B	B	0	1	0	1	1	0	0
151	Positive	Isfahan	257	15706.3	1	2016	No	31	Female	1	0	0	0	0	0	0	0	B	B	1	1	0	1	0	0	0
152	Positive	Isfahan	257	15706.3	1	2016	No	59	Female	0	0	0	0	0	0	0	0	A	H1N1/p	1	0	0	1	0	0	0
153	Positive	Isfahan	257	15706.3	1	2016	No	83	Male	Male	0	0	0	0	0	0	0	A	H1N1/p	0	0	0	0	0	0	0
154	Positive	Isfahan	257	15706.3	1	2016	No	45	Male	Male	0	0	0	0	0	0	0	B	B	1	1	0	1	0	0	0
155	Positive	Isfahan	257	15706.3	1	2016	No	41	Male	Male	0	0	0	0	0	0	0	A	H1N1/p	1	1	0	1	1	0	0
156	Positive	Isfahan	257	15706.3	1	2016	No	40	Female	0	0	0	0	0	0	0	0	A	H1N1/p	0	0	0	0	0	0	0
157	Positive	Isfahan	257	15706.3	1	2016	No	20	Male	Male	0	0	0	0	0	0	0	B	B	1	1	0	1	1	0	0
158	Positive	Isfahan	257	15706.3	1	2016	No	61	Male	Male	0	0	0	0	0	0	0	A	H1N1/p	0	0	0	1	0	0	0
159	Positive	Isfahan	257	15706.3	1	2016	No	61	Female	0	0	0	0	0	0	0	0	A	H1N1/p	1	1	0	1	1	0	0
160	Positive	Isfahan	257	15706.3	1	2016	No	23	Female	0	0	0	0	0	0	0	0	A	H1N1/p	0	1	0	1	1	0	0
161	Positive	Isfahan	257	15706.3	12	2016	No	31	Male	Male	0	0	0	0	1	0	0	A	H3N2	0	1	0	1	1	0	0
162	Positive	Isfahan	257	15706.3	11	2016	No	21	Male	Male	0	0	0	0	1	0	0	A	H3N2	1	0	0	1	0	0	0
163	Positive	Isfahan	257	15706.3	1	2016	No	64	Male	Male	0	0	0	0	1	0	0	A	H1N1/p	1	1	0	0	0	0	0
164	Positive	Isfahan	257	15706.3	12	2016	No	47	Male	Male	0	0	0	0	1	0	0	A	H3N2	1	0	0	0	0	0	0
165	Positive	Isfahan	257	15706.3	11	2016	No	68	Male	Male	0	0	0	0	0	0	0	A	H3N2	0	0	0	0	0	0	0
166	Positive	Isfahan	257	15706.3	12	2016	No	38	Male	Male	1	0	0	0	0	0	0	A	H3N2	1	0	0	0	0	0	0
167	Positive	Isfahan	257	15706.3	12	2016	No	49	Male	Male	1	0	0	0	0	0	0	A	H3N2	0	0	0	0	0	0	0
168	Positive	Isfahan	257	15706.3	11	2016	No	24	Female	0	1	0	0	0	0	0	0	A	H3N2	1	0	0	0	0	0	0
169	Positive	Isfahan	257	15706.3	11	2016	No	62	Male	Male	1	0	0	0	0	0	0	A	H3N2	1	1	0	0	0	0	0
170	Positive	Isfahan	257	15706.3	11	2016	No	29	Female	0	1	0	0	0	0	0	0	A	H3N2	1	0	0	1	0	0	0
171	Positive	Isfahan	257	15706.3	1	2016	No	79	Female	0	1	0	0	0	0	0	0	B	B	0	0	0	0	0	0	0
172	Positive	Isfahan	257	15706.3	1	2016	No	3	Male	Male	1	0	0	0	0	0	0	A	H1N1/p	1	0	0	0	0	0	0
173	Positive	Isfahan	257	15706.3	1	2016	No	54	Female	0	1	0	0	0	0	0	0	A	H1N1/p	1	0	0	0	0	0	1
174	Positive	Isfahan	257	15706.3	1	2016	No	36	Female	1	1	0	0	0	0	0	0	B	B	1	1	0	0	0	0	0
175	Positive	Isfahan	257	15706.3	1	2016	No	26	Female	1	1	0	0	0	0	0	0	B	B	1	1	0	1	0	0	0
176	Positive	Isfahan	257	15706.3	11	2016	No	2	Female	0	0	0	0	0	0	0	0	A	H3N2	1	0	0	0	0	0	0
177	Positive	Isfahan	257	15706.3	1	2016	No	9	Male	Male	0	0	0	0	0	0	0	B	B	1	0	0	0	0	0	0
178	Positive	Isfahan	257	15706.3	1	2016	No	68	Female	0	0	0	0	0	0	0	0	A	H1N1/p	1	1	0	1	0	0	0
179	Positive	Isfahan	257	15706.3	11	2016	No	65	Male	Male	0	1	0	0	0	0	0	A	H3N2	1	0	0	0	0	0	0
180	Positive	Isfahan	257	15706.3	1	2016	No	6	Male	Male	0	0	0	0	0	1	0	B	B	1	0	0	0	0	0	0
181	Positive	Isfahan	257	15706.3	1	2016	No	31	Female	1	0	0	0	0	0	0	0	A	H1N1/p	1	1	0	1	0	0	0
182	Positive	Isfahan	257	15706.3	11	2016	No	74	Female	0	0	1	0	0	0	0	0	A	H3N2	1	1	0	1	0	0	0
183	Positive	Isfahan	257	15706.3	1	2016	No	53	Male	Male	0	1	0	0	0	0	0	A	Other	1	0	0	1	0	0	0
184	Positive	Isfahan	257	15706.3	1	2016	No	45	Female	0	0	1	0	0	0	0	0	B	B	0	0	0	0	0	0	0
185	Positive	Isfahan	257	15706.3	1	2016	No	66	Female	0	0	1	0	0	0	0	0	A	H1N1/p	1	1	0	1	0	0	0
186	Positive	Isfahan	257	15706.3	1	2016	No	2	Male	Male	0	1	0	0	0	0	0	A	H1N1/p	0	1	0	0	0	0	0
187	Positive	Isfahan	257	15706.3	1	2016	No	2	Female	0	0	1	0	0	0	0	1	B	B	1	0	0	0	0	0	1
188	Positive	Isfahan	257	15706.3	1	2016	No	50	Female	0	0	1	1	0	0	0	0	B	B	1	1	0	1	0	0	0
189	Positive	Isfahan	257	15706.3	10	2016	No	28	Male	Male	0	0	0	0	0	0	1	B	B	1	0	0	0	0	0	1
190	Positive	Isfahan	257	15706.3	12	2016	No	51	Female	0	0	0	0	0	0	0	0	A	H3N2	1	0	0	1	0	0	0
191	Positive	Isfahan	257	15706.3	12	2016	No	36	Male	Male	0	0	0	0	0	1	1	A	H3N2	1	1	0	1	1	0	1
192	Positive	Isfahan	257	15706.3	12	2016	No	38	Female	0	0	0	0	0	0	0	0	A	H3N2	1	0	0	0	0	0	1
193	Positive	Isfahan	257	15706.3	12	2016	No	35	Female	0	0	0	0	0	0	0	0	A	H3N2	1	0	0	0	0	0	1
194	Positive	Isfahan	257	15706.3	12	2016	No	37	Female	0	0	0	0	0	0	0	0	A	H3N2	1	1	0	1	1	0	0
195	Positive	Isfahan	257	15706.3	12	2016	No	37	Female	0	0	0	0	0	0	0	0	A	H3N2	0	0	0	0	0	0	0
196	Positive	Isfahan	257	15706.3	12	2016	No	65	Male	Male	0	0	0	0	0	0	0	A	H3N2	1	0	0	1	0	0	1
197	Positive	Isfahan	257	15706.3	12	2016	No	62	Female	0	0	0	0	0	0	0	0	A	H3N2	1	0	0	1	0	0	0
198	Positive	Isfahan	257	15706.3	11	2016	No	28	Male	Male	0	0	0	1	0	0	0	A	H3N2	1	0	0	1	0	0	0
199	Positive	Isfahan	257	15706.3	1	2016	No	39	Male	Male	0	0	0	1	0	0	0	A	H1N1/p	0	1	0	1	0	0	1
200	Positive	Isfahan	257	15706.3	12	2016	No	38	Male	Male	0	0	0	0	0	0	0	A	H3N2	1	1	0	1	0	0	0
201	Positive	Isfahan	257	15706.3	1	2016	No	67	Female	0	0	0	1	1	0	0	0	B	B	1	1	0	1	0	0	0
202	Positive	Isfahan	257	15706.3	1	2016	No	57	Male	Male	0	0	1	1	0	0	0	A	H1N1/p	1	1	0	1	0	0	0
203	Positive	Isfahan	257	15706.3	11	2016	No	85	Male	Male	0	0	0	0	0	0	0	A	H3N2	1	0	0	0	0	0	0
204	Positive	Isfahan	257	15706.3	11	2016	No	66	Female	0	0	0	0	0	0	0	0	A	H3N2	0	0	0	0	0	0	0
205	Positive	Isfahan	257	15706.3	11	2016	No	70	Female	0	0	0	0	0	0	0	0	A	H3N2	0	0	0	0	0	0	0
206	Positive	Isfahan	257	15706.3	11	2016	No	34	Male	Male	0	0	0	0	0	0	0	A	H3N2	1	1	0	1	1	0	0
207	Positive	Isfahan	257	15706.3	11	2016	No	61	Female	0	0	0	0	0	0	0	0	A	H3N2	0	0	0	0	0	0	0
208	Positive	Isfahan	257	15706.3	11	2016	No	56	Female	0	0	0	0	0	0	0	0	A	H3N2	1	1	0	1	0	0	0
209	Positive	Isfahan	257	15706.3	11	2016	No	28	Female	0	0	0	0	0	0	0	0	A	H3N2	0	0	0	1	1	0	0
210	Positive	Isfahan	257	15706.3	10	2016	No	5	Male	Male	0	0	0	0	0	0	0	A	H3N2	1	0	0	0	0	0	0
211	Positive	Isfahan	257	15706.3	10	2016	No	51	Male	Male	0	0	0	0	0	0	0	A	H3N2	1	1	0	1	0	0	0
212	Positive	Isfahan	257	15706.3	12	2016	No	24	Female	1	0	0	0	0	0	0	0	A	H3N2	1	0	0	1	0	0	1
213	Positive	Isfahan	257	15706.3	11	2016	No	29	Female	1	0	0	0	0	0	0	0	A	H3N2	1	0	0	1	1	0	1
214	Positive	Isfahan	257	15706.3	11	2016	No	29	Female	1	0	0	0	0	0	0	0	A	H3N2	1	1	0	0	0	0	0
215	Positive	Isfahan	257	15706.3	1	2016	No	33	Female	1	0	0	0	0	0	0	0	B	B	1	0	0	1	1	0	0
216	Positive	Isfahan	257	15706.3	1	2016	No	28	Female	1	0	0	0	0	0	0	0	B	B	1	0	0	0	0	0	0
217	Positive	Isfahan	257	15706.3	1	2016	No	37	Female	1	0	0	0	0	0	0	0	A	H1N1/p	1	1	0	1	0	0	0
218	Positive	Isfahan	257	15706.3	1	2016	No	27	Female	1	0	0	0	0	0	0	0	A	H1N1/p	0	1	0	1	0	0	0
219	Positive	Isfahan	257	15706.3	1	2016	No	30	Female	1	0	0	0	0	0	0	0	B	B	1	0	0	1	0	0	0
220	Positive	Isfahan	257	15706.3	1	2016	No	20	Female	1	0	0	0	0	0	0	0	A	H1N1/p	1	1	0	0	0	0	0
221	Positive	Isfahan	257	15706.3	1	2016	No	34	Female	1	0	0	0	0	0	0	0	A	H1N1/p	1	1	0	0	0	0	0
222	Positive	Isfahan	257	15706.3	1	2016	No	24	Female	1	0	0	0	0	0	0	0	A	H1N1/p	0	0	0	1	0	0	0
223	Positive	Isfahan	257	15706.3	1	2016	No	3	Female	0	0	0	0	0	0	0	0	A	H1N1/p	1	0	0	0	0	0	0
224	Positive	Isfahan	257	15706.3	1	2016	No	26	Female	1	0	0	0	0	0	0	0	A	H1N1/p	1	0	0	0	0	0	0
225	Positive	Isfahan	257	15706.3	1	2016	No	15	Female	1	0	0	0	0	0	0	0	B	B	1	0	0	1	0	0	0
226	Positive	Isfahan	257	15706.3	1	2016	No	27	Female	1	0	0	0	0	0	0	0	B	B	1	1	0	1	0	0	0
227	Positive	Isfahan	257	15706.3	1	2016	No	8	Male	Male	0	0	0	0	0	0	0	B	B	1	0	0	0	0	0	0
228	Positive	Isfahan	257	15706.3	1	2016	No	34	Female	1	0	0	0	0	0	0	0	B	B	1	0	0	1	0	0	0
229	Positive	Isfahan	257	15706.3	1	2016	No	39	Female	1	0	0	0	0	0	0	0	A	H1N1/p	1	0	0	0	0	0	0
230	Positive	Isfahan	257	15706.3	1	2016	No	31	Female	1	0	0	0	0	0	0	0	B	B	1	0	0	1	0	0	0
231	Positive	Isfahan	257	15706.3	1	2016	No	25	Female	1	0	0	0	0	0	0	0	A	H1N1/p	1	1	0	1	0	0	0
232	Positive	Isfahan	257	15706.3	1	2016	No	3	Male	Male	0	0	0	0	0	0	0	B	B	1	0	0	0	0	0	0
233	Positive	Isfahan	257	15706.3	1	2016	No	21	Male	Male	0	0	0	0	0	0	0	B	B	1	0	0	1	0	0	0
234	Positive	Isfahan	257	15706.3	1	2016	No	15	Female	0	0	0	0	0	0	0	0	A	H1N1/p	1	0	0	1	1	0	0
235	Positive	Isfahan	257	15706.3	1	2016	No	4	Male	Male	0	0	0	0	0	0	0	B	B	1	0	0	0	0	0	0
236	Positive	Isfahan	257	15706.3	1	2016	No	57	Male	Male	0	0	0	0	0	0	0	A	H1N1/p	1	1	0	0	0	0	0
237	Positive	Isfahan	257	15706.3	1	2016	No	22	Male	Male	0	0	0	0	0	0	0	B	B	1	0	0	0	0	0	0
238	Positive	Isfahan	257	15706.3	1	2016	No	26	Male	Male	0	0	0	0	0	0	0	B	B	1	0	0	0	0	0	0
239	Positive	Isfahan	257	15706.3	1	2016	No	11	Female	0	0	0	0	0	0	0	0	B	B	1	0	0	0	0	0	0
240	Positive	Isfahan	257	15706.3	1	2016	No	35	Female	0	0	0	0	0	0	0	0	A	H1N1/p	0	1	0	1	0	0	0
241	Positive	Isfahan	257	15706.3	1	2016	No	31	Female	0	0	0	0	0	0	0	0	A	H1N1/p	1	0	0	0	0	0	0
242	Positive	Isfahan	257	15706.3	1	2016	No	23	Male	Male	0	0	0	0	0	0	0	B	B	1	0	0	0	0	0	0
243	Positive	Isfahan	257	15706.3	1	2016	No	28	Male	Male	0	0	0	0	0	0	0	B	B	1	0	0	0	0	0	0
244	Positive	Isfahan	257	15706.3	1	2016	No	21	Male	Male	0	0	0	0	0	0	0	B	B	1	0	0	0	0	0	0
245	Positive	Isfahan	257	15706.3	1	2016	No	22	Male	Male	0	0	0	0	0	0	0	B	B	1	0	0	0	0	0	0
246	Positive	Qazvin	222	464.327	12	2016	No	35	Female	0	0	0	0	0	0	0	0	A	H3N2	1	0	0	0	0	0	0
247	Positive	Qazvin	222	464.327	4	2016	No	76	Female	0	1	0	1	1	0	0	0	B	B	1	1	0	1	1	0	0
248	Positive	Qazvin	222	464.327	12	2016	No	72	Female	0	0	0	1	0	0	0	0	A	H3N2	1	0	0	0	0	0	0
249	Positive	Qazvin	222	464.327	1	2016	No	58	Female	0	0	1	0	0	0	0	0	A	H1N1/p	1	0	0	1	1	0	0
250	Positive	Qazvin	222	464.327	12	2016	No	77	Female	0	0	1	1	1	0	0	0	A	H3N2	1	1	0	1	1	0	0
251	Positive	Qazvin	222	464.327	12	2016	No	50	Female	0	0	0	0	0	0	0	0	A	H3N2	1	1	0	1	1	0	0
252	Positive	Qazvin	222	464.327	12	2016	No	17	Female	0	0	0	0	0	0	0	0	A	H3N2	1	1	0	1	0	0	0
253	Positive	Qazvin	222	464.327	12	2016	No	37	Female	0	0	0	0	0	0	0	0	A	H3N2	1	1	0	1	0	0	0
254	Positive	Qazvin	222	464.327	12	2016	No	43	Male	Male	0	0	0	0	0	0	0	A	H3N2	1	1	0	0	0	0	0
255	Positive	Qazvin	222	464.327	12	2016	No	38	Male	Male	0	0	0	0	0	0	0	A	H3N2	1	1	0	1	1	0	0
256	Positive	Qazvin	222	464.327	3	2016	No	4	Female	0	0	0	0	0	0	0	0	B	B	0	0	0	0	0	0	0
257	Positive	Qazvin	222	464.327	3	2016	No	29	Male	Male	0	0	0	0	0	0	0	A	H3N2	0	0	0	1	1	0	0
258	Positive	Qazvin	222	464.327	3	2016	No	1	Male	Male	0	0	0	0	0	0	0	B	B	1	0	0	0	0	0	1
259	Positive	Qazvin	222	464.327	2	2016	No	5	Male	Male	0	0	0	0	0	0	0	B	B	1	0	0	0	1	0	0
260	Positive	Qazvin	222	464.327	2	2016	No	10	Female	0	0	0	0	0	0	0	0	B	B	1	0	0	1	0	0	1
261	Positive	Qazvin	222	464.327	2	2016	No	32	Male	Male	0	0	0	0	0	0	0	A	H1N1/p	1	0	0	1	0	0	0
262	Positive	Qazvin	222	464.327	2	2016	No	43	Male	Male	0	0	0	0	0	0	0	A	H3N2	0	1	0	0	0	0	1
263	Positive	Qazvin	222	464.327	1	2016	No	5	Male	Male	0	0	0	0	0	0	0	B	B	1	0	0	1	1	0	0
264	Positive	Qazvin	222	464.327	1	2016	No	34	Male	Male	0	0	0	0	0	0	0	A	H1N1/p	1	0	0	1	0	0	0
265	Positive	Qazvin	222	464.327	1	2016	No	5	Female	0	0	0	0	0	0	0	0	A	H1N1/p	1	0	0	0	0	0	0
266	Positive	Qazvin	222	464.327	1	2016	No	36	Female	0	0	0	0	0	0	0	0	A	H1N1/p	1	1	0	1	1	0	0
267	Positive	Qazvin	222	464.327	12	2016	No	33	Female	0	1	0	1	0	0	0	0	A	H3N2	1	0	0	1	0	0	0
268	Positive	Lorestan	279	5305.29	11	2016	No	8	Female	0	0	0	0	0	0	0	0	A	H3N2	1	0	0	1	0	0	0
269	Positive	Gilan	25	406.798	1	2016	No	25	Female	1	0	0	0	0	0	0	0	A	H1N1/p	1	0	0	1	0	0	0
270	Positive	Gilan	25	406.798	1	2016	No	37	Male	Male	0	0	0	0	0	0	0	A	H1N1/p	0	0	0	1	0	0	0
271	Positive	Gilan	25	406.798	1	2016	No	75	Female	0	0	0	0	0	0	0	0	A	H1N1/p	1	0	0	1	0	0	0
272	Positive	Gilan	25	406.798	1	2016	No	27	Male	Male	0	0	0	0	0	0	0	A	H1N1/p	1	1	0	1	0	0	0
273	Positive	Khuzestan	111	3115.72	11	2016	No	34	Male	Male	0	0	0	0	0	0	0	A	H3N2	1	0	0	0	0	1	0
274	Positive	Khuzestan	112	6977.19	12	2016	No	85	Male	Male	1	1	0	0	0	0	0	A	H3N2	1	0	0	0	0	0	0
275	Positive	Khuzestan	112	6977.19	3	2016	No	59	Male	Male	0	1	0	0	0	0	0	B	B	1	0	0	0	0	0	0
276	Positive	Khuzestan	112	6977.19	11	2016	No	61	Female	0	0	0	0	0	0	0	0	A	H3N2	1	0	0	0	0	0	0
277	Positive	Khuzestan	112	6977.19	5	2016	No	27	Male	Male	0	0	0	0	0	0	0	A	H3N2	1	0	0	0	0	0	0
278	Positive	Khuzestan	112	6977.19	1	2016	No	4	Female	0	0	0	0	0	0	0	0	B	B	1	0	0	0	0	0	0
279	Positive	Khuzestan	112	6977.19	1	2016	No	9	Female	0	0	0	0	0	0	0	0	B	B	1	0	0	1	0	0	0
280	Positive	Khuzestan	112	6977.19	1	2016	No	57	Female	0	0	0	0	0	0	0	0	A	H1N1/p	1	1	0	1	1	0	0
281	Positive	Khuzestan	112	6977.19	11	2016	No	64	Female	0	0	1	0	0	0	0	0	A	H3N2	1	1	0	1	0	0	0
282	Positive	Khuzestan	112	6977.19	12	2016	No	78	Female	0	0	0	0	0	0	0	0	A	H3N2	1	0	0	0	0	0	0
283	Positive	Khuzestan	112	6977.19	12	2016	No	61	Female	0	0	0	0	0	0	0	0	A	H3N2	1	1	0	0	0	0	0
284	Positive	Khuzestan	112	6977.19	11	2016	No	91	Male	Male	0	0	0	0	0	0	0	A	H3N2	1	0	0	0	0	0	0
285	Positive	Khuzestan	112	6977.19	11	2016	No	15	Male	Male	0	0	0	0	0	0	0	A	H3N2	1	0	0	0	0	0	0
286	Positive	Khuzestan	112	6977.19	11	2016	No	27	Male	Male	0	0	0	0	0	0	0	A	H3N2	1	0	0	1	0	0	0
287	Positive	Khuzestan	112	6977.19	3	2016	No	27	Female	0	0	0	0	0	0	0	0	B	B	1	0	0	0	0	0	0
288	Positive	Khuzestan	112	6977.19	12	2016	No	26	Female	1	0	0	0	0	0	0	0	A	H3N2	1	1	0	1	0	0	0
289	Positive	Khuzestan	112	6977.19	3	2016	No	30	Female	1	0	0	0	0	0	0	0	B	B	1	0	0	0	0	0	0
290	Positive	Khuzestan	112	6977.19	1	2016	No	43	Female	0	0	0	0	0	0	0	0	A	H1N1/p	1	1	0	0	0	0	0
291	Positive	Khuzestan	112	6977.19	1	2016	No	49	Female	0	0	0	0	0	0	0	0	A	H1N1/p	1	0	0	0	0	0	0
292	Positive	Zanjan	345	1858.69	1	2016	No	34	Male	Male	0	0	0	0	0	0	0	B	B	1	0	0	1	1	0	0
293	Positive	Sistan & Baluchestan	232	20131.1	12	2016	No	29	Female	0	1	0	0	0	0	0	0	A	H3N2	0	1	0	0	0	0	0
294	Positive	Sistan & Baluchestan	232	20131.1	11	2016	No	78	Female	0	0	0	0	0	0	0	0	A	H3N2	0	0	0	0	0	0	0
295	Positive	Sistan & Baluchestan	232	20131.1	11	2016	No	53	Male	Male	0	0	0	0	0	0	0	A	H3N2	1	0	0	0	0	0	0
296	Positive	Sistan & Baluchestan	232	20131.1	11	2016	No	40	Female	0	0	0	0	0	0	0	0	B	B	0	0	0	0	0	0	0
297	Positive	Ilam	299	2132.37	11	2016	No	48	Female	0	0	1	0	0	0	0	0	A	H3N2	1	1	0	0	0	1	0
298	Positive	Ilam	299	2132.37	12	2016	No	27	Female	0	0	0	0	0	0	0	0	A	H3N2	1	1	0	1	0	0	0
299	Positive	Ilam	299	2132.37	11	2016	No	88	Female	0	0	0	0	1	0	0	0	A	H3N2	1	1	0	0	0	1	0
300	Positive	Ilam	299	2132.37	11	2016	No	37	Female	0	0	0	0	0	0	0	0	A	H3N2	1	1	0	1	1	0	0
301	Positive	Ilam	299	2132.37	11	2016	No	19	Female	0	0	0	0	0	0	0	0	A	H3N2	1	0	0	0	0	0	0
302	Positive	Ilam	300	904.307	11	2016	No	44	Male	Male	1	0	0	0	0	0	0	A	H3N2	1	1	0	1	0	1	0
303	Positive	Ilam	300	904.307	11	2016	No	50	Female	0	0	0	0	0	0	0	0	A	H3N2	1	0	0	1	0	0	0
304	Positive	Ilam	300	904.307	11	2016	No	17	Male	Male	0	0	0	0	0	0	0	A	H3N2	1	0	0	1	0	0	1
305	Positive	Ilam	300	904.307	11	2016	No	74	Female	0	0	0	0	0	0	0	0	A	H3N2	1	0	0	1	0	1	0
306	Positive	Ilam	300	904.307	11	2016	No	20	Male	Male	0	0	0	0	0	0	0	A	H3N2	1	0	0	1	0	1	0
307	Positive	Ilam	300	904.307	1	2016	No	8	Male	Male	0	0	0	0	0	0	0	A	H1N1/p	1	0	0	1	0	0	0
308	Positive	Khuzestan	108	2538.02	11	2016	No	94	Male	Male	0	1	0	0	0	0	0	A	H3N2	1	0	0	0	0	0	0
309	Positive	Khuzestan	108	2538.02	1	2016	No	72	Female	0	1	0	1	0	0	0	0	A	H1N1/p	1	0	0	1	0	0	0
310	Positive	Qazvin	221	1313.91	12	2016	No	48	Male	Male	0	0	0	0	0	0	0	A	H3N2	0	1	0	0	1	0	0
311	Positive	Qazvin	221	1313.91	12	2016	No	49	Male	Male	0	0	0	0	0	0	0	A	H3N2	1	1	0	1	1	0	0
312	Positive	Qazvin	221	1313.91	12	2016	No	37	Male	Male	0	0	0	0	0	0	0	A	H3N2	1	1	0	1	0	0	0
313	Positive	Qazvin	221	1313.91	12	2016	No	31	Female	0	0	0	0	0	0	0	0	A	H3N2	1	1	0	0	1	0	0
314	Positive	Qazvin	221	1313.91	12	2016	No	31	Male	Male	0	0	0	0	0	0	0	A	H3N2	1	0	0	1	0	0	0
315	Positive	Qazvin	221	1313.91	12	2016	No	26	Male	Male	0	0	0	0	0	0	0	A	H3N2	1	1	0	1	1	0	0
316	Positive	Qazvin	221	1313.91	12	2016	No	29	Male	Male	0	0	0	0	0	0	0	A	H3N2	1	0	0	0	0	0	0
317	Positive	Qazvin	221	1313.91	12	2016	No	55	Female	0	0	0	0	0	0	0	0	A	H3N2	0	0	0	0	0	0	0
318	Positive	Qazvin	221	1313.91	12	2016	No	75	Female	0	0	0	0	0	0	0	0	A	H3N2	0	1	0	1	1	0	0
319	Positive	Qazvin	221	1313.91	12	2016	No	51	Male	Male	0	0	0	0	0	0	0	A	H3N2	0	1	0	1	1	0	0
320	Positive	Qazvin	221	1313.91	12	2016	No	1	Male	Male	0	0	0	0	0	0	0	A	H3N2	1	0	0	1	1	0	0
321	Positive	Qazvin	221	1313.91	11	2016	No	66	Female	0	0	0	0	0	0	0	0	A	H3N2	0	0	0	1	0	0	0
322	Positive	Qazvin	221	1313.91	12	2016	No	27	Male	Male	0	0	0	0	0	0	0	A	H3N2	1	0	0	0	0	0	0
323	Positive	Qazvin	221	1313.91	1	2016	No	26	Male	Male	0	0	0	0	0	0	0	A	H1N1/p	1	1	0	0	0	0	0
324	Positive	Qazvin	221	1313.91	1	2016	No	36	Female	0	0	0	0	0	0	0	0	A	H1N1/p	1	0	0	1	1	0	0
325	Positive	Golestan	9	850.991	12	2016	No	17	Female	1	0	0	0	0	0	0	0	A	Other	1	1	0	1	0	0	0
326	Positive	Golestan	9	850.991	4	2016	No	8	Female	1	0	0	0	0	0	0	0	B	B	1	0	0	1	0	0	0
327	Positive	Golestan	9	850.991	2	2016	No	29	Female	1	0	0	0	0	0	0	0	A	Other	1	1	0	0	0	0	0
328	Positive	Golestan	9	850.991	3	2016	No	26	Female	1	0	0	0	0	0	0	0	B	B	1	1	0	0	0	0	0
329	Positive	Gilan	23	430.056	1	2016	No	71	Male	Male	0	1	0	1	0	0	0	A	H1N1/p	1	0	0	1	1	0	0
330	Positive	Gilan	23	430.056	11	2016	No	74	Female	0	1	0	1	0	0	0	0	A	H3N2	1	0	0	0	0	0	0
331	Positive	Gilan	23	430.056	1	2016	No	55	Female	0	0	0	0	0	0	0	0	A	H1N1/p	1	1	0	1	1	0	0
332	Positive	Gilan	23	430.056	11	2016	No	71	Female	0	0	1	0	0	0	1	0	A	H3N2	1	0	0	0	0	0	0
333	Positive	Gilan	23	430.056	12	2016	No	29	Female	0	0	0	0	0	0	0	0	A	H3N2	1	1	0	1	1	0	0
334	Positive	Gilan	23	430.056	12	2016	No	32	Female	0	0	0	0	0	0	0	0	A	H3N2	1	1	0	0	0	0	0
335	Positive	Gilan	23	430.056	12	2016	No	24	Male	Male	0	0	0	0	0	0	0	A	H3N2	1	1	0	1	0	0	0
336	Positive	Gilan	23	430.056	12	2016	No	29	Female	0	0	0	0	0	0	0	0	A	H3N2	1	0	0	1	0	0	0
337	Positive	Gilan	23	430.056	12	2016	No	17	Male	Male	0	0	0	0	0	0	0	A	H3N2	1	1	0	0	0	0	0
338	Positive	Gilan	23	430.056	12	2016	No	23	Female	0	0	0	0	0	0	0	0	A	H3N2	1	0	0	1	0	0	0
339	Positive	Gilan	23	430.056	12	2016	No	78	Male	Male	0	0	0	0	0	0	0	A	H3N2	1	1	0	1	1	0	0
340	Positive	Gilan	23	430.056	12	2016	No	27	Female	0	0	0	0	0	0	0	0	A	H3N2	1	0	0	0	1	0	0
341	Positive	Gilan	23	430.056	11	2016	No	24	Male	Male	0	0	0	0	0	0	0	A	H3N2	1	1	0	0	1	0	0
342	Positive	Gilan	23	430.056	12	2016	No	26	Female	1	0	0	0	0	0	0	0	A	H3N2	1	1	0	0	0	0	0
343	Positive	Gilan	23	430.056	11	2016	No	62	Female	0	1	0	1	0	0	0	0	A	H3N2	1	0	0	1	1	0	1
344	Positive	Mazandaran	203	3188.18	12	2016	No	90	Female	0	1	0	0	0	0	0	0	A	H3N2	0	0	0	0	1	0	0
345	Positive	Mazandaran	203	3188.18	3	2016	No	52	Female	0	1	0	0	0	0	0	0	A	H3N2	1	1	0	0	0	0	0
346	Positive	Mazandaran	203	3188.18	12	2016	No	43	Male	Male	1	0	0	1	0	0	0	A	H3N2	0	0	0	0	0	0	0
347	Positive	Mazandaran	203	3188.18	12	2016	No	27	Female	0	0	0	0	0	0	0	0	A	H3N2	1	0	0	1	0	0	0
348	Positive	Mazandaran	203	3188.18	12	2016	No	33	Female	0	0	0	0	0	0	0	0	A	H3N2	1	1	0	1	0	0	0
349	Positive	Mazandaran	203	3188.18	12	2016	No	59	Female	0	0	0	0	0	0	0	0	A	H3N2	0	1	0	0	0	0	0
350	Positive	Mazandaran	203	3188.18	12	2016	No	41	Female	0	0	0	0	0	0	0	0	A	H3N2	1	0	0	1	1	1	0
351	Positive	Mazandaran	203	3188.18	11	2016	No	19	Female	0	0	0	0	0	0	0	0	A	H3N2	1	1	0	1	1	0	0
352	Positive	Mazandaran	203	3188.18	11	2016	No	38	Male	Male	0	0	0	0	0	0	0	A	H3N2	0	0	0	1	0	0	0
353	Positive	Mazandaran	203	3188.18	11	2016	No	35	Male	Male	0	0	0	0	0	0	0	A	H3N2	0	0	0	0	0	0	0
354	Positive	Mazandaran	203	3188.18	12	2016	No	39	Female	1	0	0	0	0	0	0	0	A	H3N2	1	0	0	0	0	0	0
355	Positive	Mazandaran	203	3188.18	11	2016	No	48	Female	1	0	0	0	0	0	0	0	A	H3N2	0	0	0	0	0	0	0
356	Positive	Mazandaran	203	3188.18	4	2016	No	26	Female	1	0	0	0	0	0	0	0	A	H3N2	1	1	0	0	1	0	0
357	Positive	Mazandaran	203	3188.18	1	2016	No	66	Female	0	0	0	0	0	0	0	0	A	H1N1/p	1	0	0	0	0	0	0
358	Positive	Mazandaran	203	3188.18	12	2016	No	83	Female	0	1	0	1	0	0	0	0	A	H3N2	1	0	0	0	0	0	0
359	Positive	Mazandaran	204	1503.28	11	2016	No	32	Female	0	0	0	0	0	1	0	0	A	H3N2	1	1	0	1	1	0	0
360	Positive	Mazandaran	204	1503.28	12	2016	No	55	Female	0	1	0	0	0	0	0	0	A	H3N2	1	1	0	1	1	0	0
361	Positive	Mazandaran	204	1503.28	12	2016	No	79	Male	Male	1	0	0	0	0	0	0	A	H3N2	1	0	0	1	1	0	0
362	Positive	Mazandaran	204	1503.28	12	2016	No	60	Male	Male	1	1	0	0	0	0	0	A	H3N2	1	1	0	1	0	0	0
363	Positive	Mazandaran	204	1503.28	11	2016	No	83	Male	Male	1	1	1	0	0	0	0	A	H3N2	1	1	0	0	0	0	0
364	Positive	Mazandaran	204	1503.28	11	2016	No	52	Female	0	0	0	0	0	0	0	0	A	H3N2	1	1	0	1	1	1	0
365	Positive	Mazandaran	204	1503.28	12	2016	No	68	Female	0	0	1	1	0	0	1	0	A	H3N2	1	1	0	1	1	0	0
366	Positive	Mazandaran	204	1503.28	12	2016	No	78	Male	Male	0	1	0	0	0	0	0	A	H3N2	1	0	0	0	0	0	0
367	Positive	Mazandaran	204	1503.28	12	2016	No	79	Female	0	0	1	0	0	0	0	0	A	H3N2	1	0	0	0	0	0	0
368	Positive	Mazandaran	204	1503.28	12	2016	No	85	Female	0	0	1	0	0	0	0	0	A	H3N2	1	1	0	1	1	0	0
369	Positive	Mazandaran	204	1503.28	12	2016	No	60	Male	Male	0	0	0	0	0	0	0	A	H3N2	1	0	0	1	0	0	0
370	Positive	Mazandaran	204	1503.28	12	2016	No	26	Male	Male	0	0	0	0	0	0	0	A	H3N2	1	0	0	1	0	0	0
371	Positive	Mazandaran	204	1503.28	12	2016	No	78	Female	0	0	0	0	0	0	0	0	A	H3N2	0	0	0	0	0	0	0
372	Positive	Mazandaran	204	1503.28	12	2016	No	44	Female	0	0	0	0	0	0	0	0	A	H3N2	1	1	0	0	0	0	0
373	Positive	Mazandaran	204	1503.28	12	2016	No	34	Male	Male	0	0	0	0	0	0	0	A	H3N2	1	0	0	1	0	0	0
374	Positive	Mazandaran	204	1503.28	12	2016	No	75	Male	Male	0	0	0	0	0	0	0	A	H3N2	1	0	0	0	0	0	1
375	Positive	Mazandaran	204	1503.28	12	2016	No	68	Male	Male	0	1	1	0	0	0	0	A	H3N2	1	1	0	1	0	0	0
376	Positive	Mazandaran	204	1503.28	12	2016	No	76	Female	0	0	1	1	0	0	0	0	A	H3N2	1	1	0	1	0	0	0
377	Positive	Mazandaran	204	1503.28	12	2016	No	39	Male	Male	0	0	0	0	0	0	0	A	H3N2	1	0	0	0	0	0	0
378	Positive	Mazandaran	204	1503.28	12	2016	No	89	Female	0	0	0	0	0	0	0	0	A	H3N2	0	0	0	1	1	0	0
379	Positive	Mazandaran	204	1503.28	12	2016	No	51	Male	Male	0	0	0	0	0	0	0	A	H3N2	1	0	0	0	0	0	0
380	Positive	Mazandaran	204	1503.28	12	2016	No	33	Male	Male	0	0	0	0	0	0	0	A	H3N2	1	1	0	1	0	0	0
381	Positive	Mazandaran	204	1503.28	11	2016	No	63	Female	0	0	0	0	0	0	0	0	A	H3N2	1	0	0	1	1	0	0
382	Positive	Mazandaran	204	1503.28	12	2016	No	78	Female	0	0	0	0	0	0	1	0	A	H3N2	1	0	0	1	1	0	0
383	Positive	Mazandaran	204	1503.28	5	2016	No	27	Male	Male	0	0	0	0	0	0	0	A	H3N2	1	0	0	1	0	0	0
384	Positive	Mazandaran	204	1503.28	12	2016	No	28	Female	1	0	0	0	0	0	0	0	A	H3N2	1	1	0	1	0	0	0
385	Positive	Mazandaran	204	1503.28	12	2016	No	40	Female	1	0	0	0	0	0	0	0	A	H3N2	1	1	0	1	0	0	0
386	Positive	Mazandaran	204	1503.28	12	2016	No	34	Female	1	0	0	0	0	0	0	0	A	H3N2	0	0	0	0	0	0	0
387	Positive	Mazandaran	204	1503.28	11	2016	No	27	Female	1	0	0	0	0	0	0	0	A	H3N2	1	1	0	1	1	0	0
388	Positive	Mazandaran	204	1503.28	11	2016	No	26	Female	1	0	0	0	0	0	0	0	A	H3N2	1	1	0	1	1	0	0
389	Positive	Mazandaran	204	1503.28	12	2016	No	69	Male	Male	1	0	1	0	0	0	0	A	H3N2	0	0	0	1	0	0	0
390	Positive	Mazandaran	205	263.049	12	2016	No	63	Female	0	1	0	1	0	0	0	0	A	H3N2	1	1	0	0	0	0	1
391	Positive	Khuzestan	114	2258.71	1	2016	No	78	Female	0	0	0	0	1	0	0	0	A	H1N1/p	0	0	0	1	0	0	0
392	Positive	Kerman	173	11329.1	10	2016	No	75	Female	0	0	1	0	0	0	0	0	A	H3N2	1	1	0	1	1	0	0
393	Positive	Kerman	173	11329.1	12	2016	No	17	Female	0	0	0	0	0	0	0	0	A	H3N2	1	1	0	1	1	0	0
394	Positive	Kerman	173	11329.1	11	2016	No	16	Male	Male	0	0	0	0	0	0	0	A	H3N2	0	0	0	1	0	0	1
395	Positive	Kerman	173	11329.1	10	2016	No	25	Female	0	0	0	0	0	0	0	0	A	H3N2	1	0	0	1	0	0	1
396	Positive	Kerman	173	11329.1	1	2016	No	3	Male	Male	0	0	0	0	0	0	0	A	H1N1/p	1	0	0	0	0	0	0
397	Positive	Yazd	335	8422.64	1	2016	No	89	Male	Male	0	0	0	0	0	0	0	B	B	1	0	0	1	0	0	0
398	Positive	Yazd	335	8422.64	11	2016	No	68	Male	Male	1	0	1	0	0	0	0	A	H3N2	1	0	0	1	0	0	0
399	Positive	Kurdistan	306	1542.37	12	2016	No	67	Female	0	1	0	0	0	0	0	0	A	H3N2	0	0	0	1	0	0	0
400	Positive	Kurdistan	306	1542.37	12	2016	No	80	Female	0	1	0	0	0	0	0	0	A	H3N2	0	0	0	0	0	0	0
401	Positive	Kurdistan	306	1542.37	11	2016	No	56	Male	Male	0	1	0	0	0	0	0	A	H3N2	1	0	0	0	0	0	0
402	Positive	Kurdistan	306	1542.37	12	2016	No	35	Male	Male	0	0	0	0	0	0	0	A	H3N2	0	0	0	1	0	0	0
403	Positive	Kurdistan	306	1542.37	12	2016	No	27	Male	Male	0	0	0	0	0	0	0	A	H3N2	0	0	0	0	0	0	0
404	Positive	Kurdistan	306	1542.37	11	2016	No	36	Female	0	0	0	0	0	0	0	0	A	H3N2	0	1	0	1	1	0	0
405	Positive	Kurdistan	306	1542.37	1	2016	No	77	Male	Male	0	0	0	0	0	0	0	B	B	1	0	0	0	0	0	0
406	Positive	Khorasan North	67	6157.13	11	2016	No	59	Male	Male	1	1	0	1	0	0	0	A	H3N2	1	1	0	1	1	1	0
407	Positive	Khorasan North	67	6157.13	11	2016	No	65	Female	0	0	1	1	0	0	0	0	A	H3N2	1	0	0	1	0	0	0
408	Positive	Khorasan North	67	6157.13	2	2016	No	33	Female	0	0	1	0	0	0	0	0	B	B	1	1	0	0	1	0	0
409	Positive	Khorasan North	67	6157.13	1	2016	No	59	Female	0	0	1	0	0	0	0	0	A	H1N1/p	1	0	0	0	0	0	0
410	Positive	Khorasan North	67	6157.13	11	2016	No	73	Female	0	0	1	1	0	0	0	0	A	H3N2	1	0	0	1	0	0	0
411	Positive	Khorasan North	67	6157.13	1	2016	No	43	Female	0	0	0	0	0	0	0	1	A	H1N1/p	1	1	0	1	1	0	0
412	Positive	Khorasan North	67	6157.13	12	2016	No	25	Female	0	0	0	0	0	0	0	0	A	H3N2	1	0	0	1	0	0	0
413	Positive	Khorasan North	67	6157.13	1	2016	No	71	Male	Male	0	0	0	1	0	0	0	A	H1N1/p	0	0	0	0	1	0	0
414	Positive	Khorasan North	67	6157.13	1	2016	No	33	Male	Male	0	0	0	1	0	0	0	A	H1N1/p	1	1	0	0	1	0	0
415	Positive	Khorasan North	67	6157.13	11	2016	No	20	Male	Male	0	0	0	0	0	0	0	A	H3N2	1	0	0	1	1	0	0
416	Positive	Khorasan North	67	6157.13	11	2016	No	77	Female	0	0	0	0	0	0	0	0	A	H3N2	1	0	0	1	0	0	0
417	Positive	Khorasan North	67	6157.13	10	2016	No	29	Female	0	0	0	0	0	0	0	0	A	H3N2	1	1	0	1	0	0	0
418	Positive	Khorasan North	67	6157.13	3	2016	No	41	Male	Male	0	0	0	0	0	0	0	A	H3N2	1	0	0	0	1	0	0
419	Positive	Khorasan North	67	6157.13	3	2016	No	31	Male	Male	0	0	0	0	0	0	0	B	B	1	0	0	0	1	0	0
420	Positive	Khorasan North	67	6157.13	2	2016	No	50	Female	0	0	0	0	0	0	0	0	B	B	1	0	0	1	0	0	0
421	Positive	Khorasan North	67	6157.13	2	2016	No	50	Male	Male	0	0	0	0	0	0	0	B	B	1	1	0	1	0	0	0
422	Positive	Khorasan North	67	6157.13	1	2016	No	33	Female	1	0	0	0	0	0	0	0	A	H1N1/p	1	1	0	1	1	0	0
423	Positive	Khorasan North	67	6157.13	1	2016	No	34	Female	1	0	0	0	0	0	0	0	A	H1N1/p	1	0	0	0	1	0	0
424	Positive	Khorasan North	67	6157.13	1	2016	No	30	Female	1	0	0	0	0	0	0	0	A	H3N2	1	1	0	0	1	0	0
425	Positive	Khorasan North	67	6157.13	1	2016	No	33	Female	1	0	0	0	0	0	0	0	A	H1N1/p	1	1	0	1	1	0	0
426	Positive	Khorasan North	67	6157.13	1	2016	No	28	Female	1	0	0	1	0	0	0	0	A	H1N1/p	1	0	0	0	0	0	0
427	Positive	Khorasan North	67	6157.13	1	2016	No	47	Male	Male	0	0	0	0	0	0	0	A	H1N1/p	1	1	0	1	0	0	0
428	Positive	Khorasan North	67	6157.13	1	2016	No	9	Male	Male	0	0	0	0	0	0	0	A	H1N1/p	1	0	0	1	0	0	0
429	Positive	Khorasan North	67	6157.13	1	2016	No	51	Female	0	0	0	0	0	0	0	0	A	H1N1/p	1	0	0	0	1	0	0
430	Positive	Khorasan North	67	6157.13	1	2016	No	53	Male	Male	0	0	0	0	0	0	0	A	H1N1/p	1	0	0	0	0	0	0
431	Positive	Khorasan North	67	6157.13	1	2016	No	56	Female	0	1	0	1	0	0	0	0	A	H3N2	1	1	0	1	0	0	0
432	Positive	Khorasan Razavi	75	7664.38	12	2016	No	34	Male	Male	1	0	0	0	0	0	0	A	H3N2	1	0	0	0	0	0	0
433	Positive	Khorasan Razavi	75	7664.38	12	2016	No	86	Male	Male	0	1	0	0	0	0	0	A	H3N2	0	1	0	0	0	0	0
434	Positive	Khorasan Razavi	75	7664.38	12	2016	No	70	Female	0	0	1	0	0	0	0	0	A	H3N2	1	1	0	1	1	0	0
435	Positive	Khorasan Razavi	75	7664.38	12	2016	No	54	Male	Male	0	0	0	0	0	0	0	A	H3N2	0	1	0	0	1	0	0
436	Positive	Khorasan Razavi	75	7664.38	12	2016	No	60	Female	0	0	0	0	0	0	0	0	A	H3N2	1	1	0	1	1	0	0
437	Positive	Khorasan Razavi	75	7664.38	12	2016	No	74	Male	Male	0	1	1	0	0	0	0	A	H3N2	1	0	0	1	1	0	1
438	Positive	Khorasan Razavi	75	7664.38	12	2016	No	46	Female	0	0	0	0	0	0	0	0	A	H3N2	0	1	0	1	1	0	0
439	Positive	Khorasan Razavi	75	7664.38	12	2016	No	56	Female	0	0	0	0	0	0	0	0	A	H3N2	0	1	0	1	1	0	0
440	Positive	Khorasan Razavi	75	7664.38	12	2016	No	64	Female	0	1	0	1	0	0	0	0	A	H3N2	1	1	0	1	0	0	0
441	Positive	Kerman	174	6136.25	11	2016	No	61	Female	0	1	0	0	0	0	0	0	A	H3N2	0	1	0	1	0	0	0
442	Positive	Kerman	174	6136.25	12	2016	No	64	Female	0	0	0	0	1	0	0	0	A	H3N2	0	0	0	1	0	0	0
443	Positive	Kerman	174	6136.25	11	2016	No	55	Female	0	0	0	0	0	0	0	0	A	H3N2	1	1	0	0	0	0	0
444	Positive	Kerman	174	6136.25	11	2016	No	83	Male	Male	0	0	0	0	0	0	0	A	H3N2	1	1	0	0	0	0	0
445	Positive	Kerman	174	6136.25	11	2016	No	77	Male	Male	0	0	0	0	0	0	0	A	H3N2	1	0	0	1	0	0	0
446	Positive	Kerman	174	6136.25	11	2016	No	26	Male	Male	0	0	0	0	0	0	0	A	H3N2	1	1	0	1	0	0	0
447	Positive	Kerman	174	6136.25	11	2016	No	32	Male	Male	0	0	0	0	0	0	0	A	H3N2	1	0	0	1	0	0	0
448	Positive	Kerman	174	6136.25	11	2016	No	59	Male	Male	0	0	0	0	0	0	0	A	H3N2	1	1	0	1	0	0	0
449	Positive	Kerman	174	6136.25	12	2016	No	30	Female	1	0	0	0	0	0	0	0	A	H3N2	1	1	0	1	0	0	0
450	Positive	Kerman	174	6136.25	12	2016	No	23	Female	1	0	0	0	0	0	0	0	A	H3N2	1	0	0	0	0	0	0
451	Positive	Kerman	174	6136.25	12	2016	No	33	Female	1	0	0	0	0	0	0	0	A	H3N2	1	1	0	1	0	0	0
452	Positive	Kerman	174	6136.25	11	2016	No	18	Female	1	0	0	0	0	0	0	0	A	H3N2	1	0	0	1	0	0	0
453	Positive	Kerman	174	6136.25	2	2016	No	33	Female	0	0	0	0	0	0	0	0	B	B	1	0	0	0	0	0	0
454	Positive	Kerman	174	6136.25	11	2016	No	70	Male	Male	1	0	1	0	0	0	0	A	H3N2	0	1	0	0	0	0	0
455	Positive	Kerman	174	6136.25	11	2016	No	80	Female	0	1	0	1	0	0	0	0	A	H3N2	1	1	0	1	0	0	0
456	Positive	Lorestan	280	1675.95	11	2016	No	92	Female	0	1	0	0	0	0	0	0	A	H3N2	1	1	0	1	0	0	0
457	Positive	Lorestan	280	1675.95	11	2016	No	50	Female	0	1	0	0	0	0	0	0	A	H3N2	1	0	0	1	1	0	0
458	Positive	Lorestan	280	1675.95	12	2016	No	91	Male	Male	0	1	0	0	0	0	0	A	H3N2	1	1	0	1	0	0	0
459	Positive	Lorestan	280	1675.95	11	2016	No	92	Male	Male	0	1	0	0	0	0	0	A	H3N2	1	0	0	1	0	0	0
460	Positive	Lorestan	280	1675.95	12	2016	No	52	Female	0	0	0	0	0	0	0	0	A	H3N2	1	1	0	1	0	0	0
461	Positive	Lorestan	280	1675.95	12	2016	No	73	Female	0	0	0	0	0	0	0	0	A	H3N2	1	0	0	1	0	1	0
462	Positive	Lorestan	280	1675.95	12	2016	No	52	Male	Male	0	0	0	0	0	0	0	A	H3N2	1	1	0	1	1	0	0
463	Positive	Lorestan	280	1675.95	12	2016	No	73	Female	0	0	0	0	0	0	0	0	A	H3N2	1	0	0	1	1	0	0
464	Positive	Lorestan	280	1675.95	12	2016	No	12	Female	0	0	0	0	0	0	0	0	A	H3N2	1	1	0	0	0	0	0
465	Positive	Lorestan	280	1675.95	12	2016	No	54	Male	Male	0	0	0	0	0	0	0	A	H3N2	1	1	0	1	1	0	0
466	Positive	Lorestan	280	1675.95	11	2016	No	33	Male	Male	0	0	0	0	0	0	0	A	H3N2	1	0	0	1	0	0	0
467	Positive	Lorestan	280	1675.95	11	2016	No	91	Male	Male	0	0	0	0	0	0	0	A	H3N2	1	0	0	0	0	0	0
468	Positive	Lorestan	280	1675.95	11	2016	No	27	Female	0	0	0	0	0	0	0	0	A	H3N2	1	1	0	1	0	1	0
469	Positive	Lorestan	280	1675.95	1	2016	No	31	Female	1	0	0	0	0	0	0	0	A	H1N1/p	1	1	0	1	0	0	0
470	Positive	Lorestan	280	1675.95	11	2016	No	41	Female	1	0	0	1	0	0	0	0	A	H3N2	1	1	0	1	0	0	0
471	Positive	Chaharmahal & Bakhtiari	166	2513.36	10	2016	No	70	Female	0	0	1	1	0	0	0	0	A	H3N2	1	1	0	0	1	0	0
472	Positive	Hormozgan	356	5600.9	2	2016	No	14	Male	Male	0	0	0	0	0	0	0	A	H1N1/p	1	0	0	0	0	0	0
473	Positive	Khorasan South	101	20032.5	1	2016	No	62	Female	0	0	1	0	0	0	0	0	B	B	1	1	0	1	1	0	0
474	Positive	Kerman	175	8734.79	3	2016	No	37	Male	Male	0	0	0	0	0	0	0	B	B	1	1	0	1	1	0	1
475	Positive	Azerbaijan East	136	774.542	12	2016	No	29	Female	0	0	0	0	0	0	0	0	A	H3N2	1	1	0	1	1	0	0
476	Positive	Azerbaijan East	136	774.542	12	2016	No	21	Female	1	0	0	0	0	0	0	0	A	H3N2	1	1	0	1	0	0	0
477	Positive	Azerbaijan East	136	774.542	12	2016	No	25	Female	1	0	0	0	0	0	0	0	A	H3N2	1	0	0	0	0	0	0
478	Positive	Azerbaijan East	136	774.542	2	2016	No	28	Female	1	0	0	0	0	0	0	0	B	B	0	0	0	1	0	0	0
479	Positive	Gilan	26	299.309	1	2016	No	32	Female	1	0	0	0	0	0	0	0	A	H1N1/p	1	0	0	1	0	0	0
480	Positive	Gilan	26	299.309	1	2016	No	37	Male	Male	1	0	1	0	0	0	0	A	H1N1/p	1	1	0	1	1	0	0
481	Positive	Hormozgan	359	10141.4	1	2016	No	78	Male	Male	1	1	0	0	0	0	0	A	H1N1/p	1	0	0	0	0	0	0
482	Positive	Hormozgan	359	10141.4	12	2016	No	81	Female	0	0	1	1	0	0	0	0	A	H3N2	1	1	0	0	0	0	0
483	Positive	Hormozgan	359	10141.4	1	2016	No	83	Female	0	0	1	0	0	0	0	0	A	H1N1/p	1	0	0	1	0	0	0
484	Positive	Hormozgan	359	10141.4	11	2016	No	69	Male	Male	0	0	0	0	0	0	0	A	H3N2	0	0	0	0	1	0	0
485	Positive	Hormozgan	359	10141.4	11	2016	No	42	Female	0	0	0	0	0	0	0	0	A	H3N2	1	0	0	1	0	1	0
486	Positive	Hormozgan	359	10141.4	1	2016	No	29	Female	0	0	0	0	0	0	0	0	B	B	1	1	0	1	1	0	0
487	Positive	Hormozgan	359	10141.4	2	2016	No	24	Female	1	0	0	0	0	0	0	0	B	B	1	0	0	0	0	0	0
488	Positive	Hormozgan	359	10141.4	1	2016	No	51	Male	Male	0	0	0	0	0	0	0	A	H1N1/p	1	0	0	1	1	0	0
489	Positive	Hormozgan	359	10141.4	1	2016	No	59	Male	Male	0	0	0	0	0	0	0	A	H1N1/p	0	0	0	0	0	0	0
490	Positive	Golestan	11	242.322	1	2016	No	25	Female	1	0	0	0	0	0	0	0	A	Other	1	1	0	0	0	0	0
491	Positive	Bushehr	246	1321.19	11	2016	No	59	Female	0	0	0	0	0	0	0	0	A	H3N2	1	0	0	1	0	0	0
492	Positive	Bushehr	246	1321.19	11	2016	No	59	Female	0	0	0	0	0	0	0	0	A	H3N2	1	0	0	1	1	1	0
493	Positive	Bushehr	246	1321.19	3	2016	No	7	Female	0	0	0	0	0	0	0	0	B	B	1	0	0	1	1	0	1
494	Positive	Bushehr	246	1321.19	3	2016	No	7	Male	Male	0	0	0	0	0	0	0	B	B	1	0	0	1	1	0	1
495	Positive	Bushehr	246	1321.19	1	2016	No	23	Female	1	0	0	0	0	0	0	0	B	B	1	0	0	1	0	0	0
496	Positive	Bushehr	246	1321.19	1	2016	No	30	Male	Male	0	0	0	0	0	0	0	A	H1N1/p	1	1	0	1	1	0	0
497	Positive	Bushehr	246	1321.19	1	2016	No	42	Female	0	0	0	0	0	0	0	0	A	H1N1/p	1	1	0	1	1	0	0
498	Positive	Azerbaijan West	318	2501.76	12	2016	No	76	Female	0	1	0	0	0	0	0	0	A	H3N2	1	1	0	0	0	0	0
499	Positive	Azerbaijan West	318	2501.76	12	2016	No	59	Female	0	1	1	0	0	0	0	0	A	H3N2	1	1	0	0	0	0	0
500	Positive	Azerbaijan West	318	2501.76	12	2016	No	64	Female	0	1	1	0	0	0	0	0	A	H3N2	0	0	0	0	0	0	0
501	Positive	Azerbaijan West	318	2501.76	12	2016	No	65	Male	Male	1	1	0	0	0	0	0	A	H3N2	1	1	0	1	0	0	0
502	Positive	Azerbaijan West	318	2501.76	12	2016	No	65	Female	0	1	1	1	0	0	0	0	A	H3N2	1	0	0	1	1	0	0
503	Positive	Azerbaijan West	318	2501.76	12	2016	No	58	Male	Male	0	1	0	0	0	0	0	A	H3N2	0	1	0	0	1	0	0
504	Positive	Azerbaijan West	318	2501.76	12	2016	No	54	Female	0	0	1	0	0	0	0	0	A	H3N2	1	1	0	1	0	0	0
505	Positive	Azerbaijan West	318	2501.76	12	2016	No	63	Female	0	0	1	0	0	0	0	0	A	H3N2	1	1	0	0	1	0	0
506	Positive	Azerbaijan West	318	2501.76	12	2016	No	62	Female	0	0	1	0	0	0	0	0	A	H3N2	1	1	0	1	1	0	0
507	Positive	Azerbaijan West	318	2501.76	12	2016	No	33	Female	0	0	0	0	0	0	0	0	A	H3N2	1	1	0	1	1	0	0
508	Positive	Azerbaijan West	318	2501.76	12	2016	No	47	Female	0	0	0	0	0	0	0	0	A	H3N2	1	0	0	0	0	0	0
509	Positive	Azerbaijan West	318	2501.76	12	2016	No	53	Female	0	0	0	0	0	0	0	0	A	H3N2	0	1	0	1	1	0	0
510	Positive	Azerbaijan West	318	2501.76	12	2016	No	80	Female	0	0	1	1	0	0	0	0	A	H3N2	1	0	0	0	0	0	0
511	Positive	Azerbaijan West	318	2501.76	12	2016	No	22	Female	0	0	0	0	1	0	0	0	A	H3N2	1	1	0	1	1	0	0
512	Positive	Azerbaijan West	318	2501.76	11	2016	No	22	Female	0	0	0	0	0	0	0	0	A	H3N2	1	0	0	1	1	0	0
513	Positive	Azerbaijan West	318	2501.76	12	2016	No	28	Female	1	0	0	0	0	0	0	0	A	H3N2	1	1	0	1	0	0	0
514	Positive	Azerbaijan West	318	2501.76	12	2016	No	28	Female	1	0	0	0	0	0	0	0	A	H3N2	1	1	0	1	1	0	0
515	Positive	Azerbaijan West	318	2501.76	12	2016	No	22	Female	1	0	0	0	0	0	0	0	A	H3N2	1	1	0	1	0	0	0
516	Positive	Qazvin	223	5674.2	3	2016	No	94	Male	Male	1	0	0	0	0	0	0	B	B	1	0	0	0	0	0	0
517	Positive	Qazvin	223	5674.2	12	2016	No	60	Female	0	0	1	0	0	0	0	0	A	H3N2	0	1	0	1	1	0	0
518	Positive	Qazvin	223	5674.2	12	2016	No	78	Female	0	0	1	0	0	0	0	0	A	H3N2	0	0	0	1	0	0	0
519	Positive	Qazvin	223	5674.2	11	2016	No	73	Female	0	0	1	0	0	0	0	0	A	H3N2	0	0	0	1	0	0	0
520	Positive	Qazvin	223	5674.2	1	2016	No	56	Female	0	0	1	0	0	0	0	0	A	H1N1/p	1	1	0	1	0	0	0
521	Positive	Qazvin	223	5674.2	12	2016	No	68	Female	0	0	0	0	0	0	0	0	A	H3N2	1	0	0	1	0	0	0
522	Positive	Qazvin	223	5674.2	1	2016	No	70	Female	0	0	1	1	1	0	0	0	A	H1N1/p	1	0	0	1	0	0	0
523	Positive	Qazvin	223	5674.2	12	2016	No	40	Female	0	0	0	0	0	0	0	0	A	H3N2	1	0	0	1	0	0	0
524	Positive	Qazvin	223	5674.2	12	2016	No	40	Female	0	0	0	0	0	0	0	0	A	H3N2	1	1	0	1	1	0	0
525	Positive	Qazvin	223	5674.2	12	2016	No	28	Male	Male	0	0	0	0	0	0	0	A	H3N2	0	1	0	1	1	0	0
526	Positive	Qazvin	223	5674.2	12	2016	No	28	Male	Male	0	0	0	0	0	0	0	A	H3N2	1	1	0	1	0	0	0
527	Positive	Qazvin	223	5674.2	12	2016	No	33	Male	Male	0	0	0	0	0	0	0	A	H3N2	1	0	0	0	0	0	0
528	Positive	Qazvin	223	5674.2	12	2016	No	34	Female	0	0	0	0	0	0	0	0	A	H3N2	0	1	0	0	1	1	0
529	Positive	Qazvin	223	5674.2	12	2016	No	34	Female	0	0	0	0	0	0	0	0	A	H3N2	1	1	0	1	1	0	0
530	Positive	Qazvin	223	5674.2	12	2016	No	30	Male	Male	0	0	0	0	0	0	0	A	H3N2	0	1	0	1	1	0	0
531	Positive	Qazvin	223	5674.2	12	2016	No	54	Female	1	0	0	0	1	0	0	0	A	H3N2	0	0	0	1	0	0	0
532	Positive	Qazvin	223	5674.2	1	2016	No	85	Female	0	0	0	0	0	0	1	0	A	H1N1/p	1	1	0	0	0	0	0
533	Positive	Qazvin	223	5674.2	4	2016	No	32	Male	Male	0	0	0	0	0	0	0	B	B	1	1	0	1	0	0	0
534	Positive	Qazvin	223	5674.2	3	2016	No	40	Male	Male	0	0	0	0	0	0	0	B	B	1	1	0	1	1	0	0
535	Positive	Qazvin	223	5674.2	2	2016	No	52	Male	Male	0	0	0	0	0	0	0	A	H3N2	1	0	0	1	1	0	0
536	Positive	Qazvin	223	5674.2	3	2016	No	63	Female	1	0	0	0	0	0	0	0	A	H3N2	1	0	0	1	1	0	0
537	Positive	Qazvin	223	5674.2	2	2016	No	10	Male	Male	0	0	0	0	0	0	0	B	B	1	1	0	0	1	0	0
538	Positive	Qazvin	223	5674.2	2	2016	No	28	Male	Male	0	0	0	0	0	0	0	B	B	1	1	0	1	0	0	0
539	Positive	Qazvin	223	5674.2	2	2016	No	54	Female	0	0	0	0	0	0	0	0	A	H3N2	0	0	0	1	0	0	0
540	Positive	Qazvin	223	5674.2	2	2016	No	27	Female	1	0	0	0	0	0	0	0	B	B	1	1	0	1	1	0	1
541	Positive	Qazvin	223	5674.2	1	2016	No	26	Female	0	0	0	0	0	0	0	0	B	B	0	1	0	1	0	0	0
542	Positive	Qazvin	223	5674.2	1	2016	No	36	Female	1	0	0	0	0	0	0	0	A	H1N1/p	0	0	0	0	0	0	0
543	Positive	Qazvin	223	5674.2	1	2016	No	37	Male	Male	0	0	0	0	0	0	0	A	H1N1/p	1	1	0	1	0	0	0
544	Positive	Qazvin	223	5674.2	1	2016	No	36	Male	Male	0	0	0	0	0	0	0	A	H1N1/p	1	1	0	1	0	0	0
545	Positive	Qazvin	223	5674.2	1	2016	No	56	Male	Male	0	0	0	0	0	0	0	A	H1N1/p	1	0	0	0	0	0	0
546	Positive	Qazvin	223	5674.2	1	2016	No	43	Male	Male	0	0	0	0	0	0	0	A	H1N1/p	1	1	0	1	1	0	0
547	Positive	Qazvin	223	5674.2	1	2016	No	68	Female	0	0	0	0	0	0	0	0	A	H1N1/p	1	1	0	1	1	0	0
548	Positive	Qazvin	223	5674.2	12	2016	No	76	Female	0	1	0	1	0	0	0	0	A	H3N2	1	0	0	0	0	0	0
549	Positive	Qazvin	223	5674.2	4	2016	No	62	Female	0	1	0	1	0	0	0	0	B	B	1	1	0	1	1	0	0
550	Positive	Hamadan	1	1303.43	11	2016	No	55	Male	Male	1	0	0	0	0	0	0	A	H3N2	0	1	0	1	1	1	0
551	Positive	Hamadan	1	1303.43	11	2016	No	53	Female	0	1	0	0	0	0	0	0	A	H3N2	1	0	0	1	1	0	0
552	Positive	Hamadan	1	1303.43	11	2016	No	26	Female	0	0	0	0	0	0	0	0	A	H3N2	0	0	0	1	1	1	0
553	Positive	Hamadan	1	1303.43	11	2016	No	50	Female	0	0	1	0	0	0	0	0	A	H3N2	1	1	0	1	1	0	0
554	Positive	Hamadan	1	1303.43	11	2016	No	67	Male	Male	0	1	0	0	0	0	0	A	H3N2	1	1	0	1	0	1	0
555	Positive	Hamadan	1	1303.43	11	2016	No	37	Male	Male	0	0	0	1	0	0	0	A	H3N2	1	1	0	1	0	1	0
556	Positive	Hamadan	1	1303.43	11	2016	No	64	Male	Male	0	0	0	0	0	0	0	A	H3N2	0	1	0	1	1	0	0
557	Positive	Hamadan	1	1303.43	11	2016	No	74	Female	0	0	0	0	0	0	0	0	A	H3N2	1	1	0	1	1	0	0
558	Positive	Hamadan	1	1303.43	11	2016	No	49	Female	0	0	0	0	0	0	0	0	A	H3N2	1	0	0	1	1	0	0
559	Positive	Hamadan	1	1303.43	11	2016	No	81	Male	Male	0	0	0	0	0	0	0	A	H3N2	1	1	0	1	1	1	0
560	Positive	Hamadan	1	1303.43	11	2016	No	16	Female	0	0	0	0	0	0	0	0	A	H3N2	1	1	0	1	0	0	0
561	Positive	Hamadan	1	1303.43	11	2016	No	51	Female	0	0	0	0	0	0	0	0	A	H3N2	0	1	0	1	1	0	0
562	Positive	Hamadan	1	1303.43	11	2016	No	30	Male	Male	0	0	0	0	0	0	0	A	H3N2	1	0	0	0	1	1	0
563	Positive	Hamadan	1	1303.43	11	2016	No	52	Female	0	0	0	0	0	0	0	0	A	H3N2	0	1	0	1	1	0	0
564	Positive	Hamadan	1	1303.43	11	2016	No	34	Male	Male	0	0	0	0	0	0	0	A	H3N2	1	1	0	1	1	1	0
565	Positive	Hamadan	1	1303.43	11	2016	No	49	Female	0	0	0	0	0	0	0	0	A	H3N2	1	0	0	1	1	1	0
566	Positive	Hamadan	1	1303.43	11	2016	No	58	Male	Male	0	0	0	0	0	0	0	A	H3N2	1	1	0	1	1	1	0
567	Positive	Hamadan	1	1303.43	11	2016	No	29	Male	Male	0	0	0	0	0	0	0	A	H3N2	1	0	0	1	1	1	0
568	Positive	Hamadan	1	1303.43	11	2016	No	35	Male	Male	0	0	0	0	0	0	0	A	H3N2	1	0	0	1	1	0	0
569	Positive	Hamadan	1	1303.43	11	2016	No	47	Female	0	0	0	0	0	0	0	0	A	H3N2	1	0	0	0	0	0	0
570	Positive	Hamadan	1	1303.43	11	2016	No	28	Male	Male	0	0	0	0	0	0	0	A	H3N2	1	1	0	1	1	0	0
571	Positive	Hamadan	1	1303.43	11	2016	No	28	Male	Male	0	0	0	0	0	0	0	A	H3N2	1	0	0	1	0	1	0
572	Positive	Hamadan	1	1303.43	11	2016	No	18	Female	0	0	0	0	0	0	0	0	A	H3N2	1	1	0	1	0	0	0
573	Positive	Hamadan	1	1303.43	10	2016	No	23	Male	Male	0	0	0	0	0	0	0	A	H3N2	1	0	0	0	0	0	0
574	Positive	Hamadan	1	1303.43	1	2016	No	38	Male	Male	0	0	0	0	0	0	0	A	H1N1/p	1	0	0	1	0	0	0
575	Positive	Hamadan	1	1303.43	1	2016	No	31	Male	Male	0	0	0	0	0	0	0	A	H1N1/p	0	0	0	1	1	0	0
576	Positive	Hamadan	1	1303.43	1	2016	No	30	Male	Male	0	0	0	0	0	0	0	A	H1N1/p	1	1	0	1	0	0	0
577	Positive	Hamadan	1	1303.43	1	2016	No	45	Female	0	0	0	0	0	0	0	0	A	Other	1	1	0	1	1	0	0
578	Positive	Hamadan	1	1303.43	1	2016	No	29	Male	Male	0	0	0	0	0	0	0	A	Other	1	1	0	1	0	0	0
579	Positive	Hamadan	1	1303.43	1	2016	No	50	Female	0	0	0	0	0	0	0	0	A	Other	1	0	0	1	1	0	0
580	Positive	Hamadan	1	1303.43	11	2016	No	60	Female	0	1	0	1	0	0	0	0	A	H3N2	1	0	0	1	1	0	0
581	Positive	Hamadan	1	1303.43	11	2016	No	31	Male	Male	1	0	1	0	0	0	0	A	H3N2	1	1	0	1	1	1	0
582	Positive	Khuzestan	117	2998.76	1	2016	No	4	Male	Male	0	0	0	0	0	0	0	A	H1N1/p	1	0	0	1	0	0	0
583	Positive	Khuzestan	117	2998.76	1	2016	No	19	Female	1	0	0	0	0	0	0	0	A	H1N1/p	1	1	0	1	0	0	1
584	Positive	Khuzestan	117	2998.76	1	2016	No	4	Female	0	0	0	0	0	0	0	0	A	H1N1/p	1	0	0	1	0	0	0
585	Positive	Mazandaran	206	1471.84	1	2016	No	28	Male	Male	1	1	1	0	0	0	0	A	H1N1/p	1	1	0	1	0	0	0
586	Positive	Mazandaran	206	1471.84	12	2016	No	33	Female	0	0	0	0	0	0	0	0	A	H3N2	1	1	0	1	1	0	0
587	Positive	Mazandaran	206	1471.84	12	2016	No	48	Female	0	0	0	0	0	0	0	0	A	H3N2	1	1	0	1	0	0	0
588	Positive	Mazandaran	206	1471.84	12	2016	No	61	Male	Male	0	0	0	0	0	0	0	A	H3N2	0	0	0	1	1	0	0
589	Positive	Mazandaran	206	1471.84	12	2016	No	23	Male	Male	0	0	0	0	0	0	0	A	H3N2	1	0	0	0	0	0	0
590	Positive	Mazandaran	206	1471.84	12	2016	No	37	Female	0	0	0	0	0	0	0	0	A	H3N2	1	1	0	1	0	0	0
591	Positive	Mazandaran	206	1471.84	12	2016	No	55	Male	Male	0	0	0	0	0	0	0	A	H3N2	1	1	0	1	0	0	0
592	Positive	Mazandaran	206	1471.84	12	2016	No	32	Male	Male	0	0	0	0	0	0	0	A	H3N2	1	1	0	1	0	0	0
593	Positive	Mazandaran	206	1471.84	12	2016	No	61	Female	0	0	0	0	0	0	0	0	A	H3N2	1	1	0	0	1	0	0
594	Positive	Mazandaran	206	1471.84	12	2016	No	54	Female	0	0	0	0	0	0	0	0	A	H3N2	1	1	0	1	1	0	0
595	Positive	Mazandaran	206	1471.84	11	2016	No	22	Male	Male	0	0	0	0	0	0	0	A	H3N2	1	1	0	0	0	0	0
596	Positive	Mazandaran	206	1471.84	12	2016	No	26	Female	1	0	0	0	0	0	0	0	A	H3N2	1	0	0	0	0	0	0
597	Positive	Mazandaran	206	1471.84	1	2016	No	32	Female	1	0	0	0	0	0	0	0	A	H1N1/p	1	1	0	1	0	0	0
598	Positive	Mazandaran	206	1471.84	1	2016	No	28	Female	1	0	0	0	0	0	0	0	A	H1N1/p	1	1	0	1	1	0	0
599	Positive	Mazandaran	206	1471.84	1	2016	No	23	Female	1	0	0	0	0	0	0	0	A	H1N1/p	1	0	0	1	0	0	0
600	Positive	Mazandaran	206	1471.84	11	2016	No	35	Female	1	0	0	1	0	0	0	0	A	H3N2	1	1	0	1	0	0	0
601	Positive	Mazandaran	206	1471.84	1	2016	No	57	Male	Male	0	0	0	0	0	0	0	A	H1N1/p	1	1	0	1	0	1	0
602	Positive	Kurdistan	307	5904.91	11	2016	No	69	Female	0	1	0	0	0	0	0	0	A	H3N2	0	0	0	0	0	0	0
603	Positive	Kurdistan	307	5904.91	11	2016	No	73	Female	0	1	1	0	0	0	0	0	A	H3N2	1	1	0	1	0	0	0
604	Positive	Kurdistan	307	5904.91	11	2016	No	72	Female	0	1	1	1	0	0	0	0	A	H3N2	1	0	0	1	0	0	0
605	Positive	Kurdistan	307	5904.91	12	2016	No	31	Male	Male	0	0	0	0	0	0	0	A	H3N2	1	0	0	1	1	0	0
606	Positive	Kurdistan	307	5904.91	12	2016	No	52	Male	Male	0	0	0	0	0	0	0	A	H3N2	1	1	0	1	0	0	0
607	Positive	Kurdistan	307	5904.91	12	2016	No	35	Male	Male	0	0	0	0	0	0	0	A	H3N2	1	0	0	0	0	0	0
608	Positive	Kurdistan	307	5904.91	12	2016	No	43	Female	0	0	0	0	0	0	0	0	A	H3N2	1	0	0	0	0	0	0
609	Positive	Kurdistan	307	5904.91	11	2016	No	20	Male	Male	0	0	0	0	0	0	0	A	H3N2	1	0	0	1	0	0	0
610	Positive	Kurdistan	307	5904.91	11	2016	No	74	Female	0	0	0	1	1	0	0	0	A	H3N2	1	0	0	1	1	0	0
611	Positive	Kurdistan	307	5904.91	11	2016	No	66	Female	0	0	0	1	1	0	0	0	A	H3N2	0	0	0	1	1	0	0
612	Positive	Kurdistan	307	5904.91	11	2016	No	84	Male	Male	0	0	0	0	0	0	0	A	H3N2	0	0	0	0	0	0	0
613	Positive	Kurdistan	307	5904.91	11	2016	No	27	Male	Male	0	0	0	0	0	0	0	A	H3N2	1	1	0	1	0	0	0
614	Positive	Kurdistan	307	5904.91	11	2016	No	91	Female	0	0	0	0	0	0	0	0	A	H3N2	1	1	0	0	0	0	0
615	Positive	Kurdistan	307	5904.91	12	2016	No	70	Female	0	0	0	0	0	0	1	0	A	H3N2	1	0	0	1	1	0	0
616	Positive	Kurdistan	307	5904.91	11	2016	No	68	Male	Male	0	0	0	0	0	0	0	A	H3N2	0	0	0	1	0	0	0
617	Positive	Kurdistan	307	5904.91	11	2016	No	25	Male	Male	0	0	0	0	0	0	0	A	H3N2	0	1	0	1	1	0	0
618	Positive	Kurdistan	307	5904.91	11	2016	No	29	Female	1	0	0	0	0	0	0	0	A	H3N2	1	1	0	1	1	0	0
619	Positive	Kurdistan	307	5904.91	12	2016	No	57	Female	0	1	0	1	0	0	0	0	A	H3N2	1	1	0	1	1	0	0
620	Positive	Khorasan South	101	20032.5	11	2016	No	59	Female	0	1	1	0	0	0	0	0	A	H3N2	1	1	0	1	0	0	0
621	Positive	Khorasan South	101	20032.5	12	2016	No	89	Male	Male	0	0	0	0	0	0	0	A	H3N2	1	1	0	1	0	0	1
622	Positive	Ardabil	289	1795.04	12	2016	No	69	Male	Male	0	0	0	0	0	0	0	A	H3N2	1	0	0	1	0	0	0
623	Positive	Ardabil	289	1795.04	12	2016	No	13	Male	Male	0	0	0	0	0	0	0	A	H3N2	1	0	0	0	0	0	0
624	Positive	Ardabil	289	1795.04	12	2016	No	62	Female	0	0	0	0	0	0	0	0	A	H3N2	1	0	0	0	0	0	0
625	Positive	Ardabil	289	1795.04	12	2016	No	55	Female	0	0	0	0	0	0	0	0	A	H3N2	1	0	0	0	0	0	0
626	Positive	Ardabil	289	1795.04	12	2016	No	56	Female	0	0	0	0	0	0	0	0	A	H3N2	1	0	0	0	0	0	0
627	Positive	Ardabil	289	1795.04	11	2016	No	57	Female	0	0	0	0	0	0	0	0	A	H3N2	0	0	0	0	0	0	0
628	Positive	Ardabil	296	1423.51	2	2016	No	24	Male	Male	0	0	0	0	0	0	0	B	B	1	1	0	1	0	0	0
629	Positive	Ardabil	296	1423.51	12	2016	No	81	Male	Male	0	1	0	0	0	0	0	A	H3N2	1	0	0	0	0	0	0
630	Positive	Ardabil	296	1423.51	12	2016	No	52	Female	0	0	0	0	0	0	0	0	A	H3N2	0	0	0	0	0	0	0
631	Positive	Ardabil	296	1423.51	11	2016	No	43	Female	0	0	0	0	0	0	0	0	A	H3N2	1	0	0	1	0	0	0
632	Positive	Ardabil	296	1423.51	11	2016	No	90	Female	0	0	0	0	0	0	0	0	A	H3N2	0	0	0	1	1	1	0
633	Positive	Ardabil	296	1423.51	11	2016	No	47	Male	Male	0	0	0	0	0	0	0	B	B	1	0	0	1	0	0	0
634	Positive	Ardabil	296	1423.51	11	2016	No	77	Male	Male	0	0	0	0	0	0	0	A	H3N2	1	0	0	1	0	0	0
635	Positive	Ardabil	296	1423.51	2	2016	No	48	Female	0	0	0	0	0	0	0	0	A	H3N2	1	0	0	1	0	0	0
636	Positive	Ardabil	296	1423.51	2	2016	No	36	Male	Male	0	0	0	0	0	0	0	A	H1N1/p	1	0	0	0	0	0	0
637	Positive	Ardabil	296	1423.51	11	2016	No	71	Male	Male	1	0	1	0	0	0	0	A	H3N2	1	0	0	0	0	0	0
638	Positive	Tehran	376	58921.2	12	2016	No	32	Female	0	1	0	0	0	0	0	0	A	H3N2	1	0	0	1	0	0	0
639	Positive	Tehran	376	58921.2	1	2016	No	65	Male	Male	1	0	0	0	0	0	0	A	H1N1/p	0	0	0	0	0	0	0
640	Positive	Tehran	376	58921.2	12	2016	No	53	Female	0	0	1	0	0	0	0	0	A	H3N2	0	0	0	1	1	0	0
641	Positive	Tehran	376	58921.2	12	2016	No	76	Male	Male	0	1	0	1	0	0	0	A	H3N2	1	0	0	0	0	0	0
642	Positive	Tehran	376	58921.2	12	2016	No	9	Female	0	0	0	0	0	0	0	0	A	H3N2	1	1	0	0	1	0	0
643	Positive	Tehran	376	58921.2	12	2016	No	35	Male	Male	0	0	0	0	0	0	0	A	H3N2	0	0	0	0	0	0	0
644	Positive	Tehran	376	58921.2	12	2016	No	31	Male	Male	0	0	0	0	0	0	0	A	H3N2	1	0	0	1	0	0	0
645	Positive	Tehran	376	58921.2	10	2016	No	36	Male	Male	0	0	0	0	0	0	0	A	H3N2	1	1	0	1	1	0	0
646	Positive	Tehran	376	58921.2	2	2016	No	10	Male	Male	0	0	0	0	0	0	0	B	B	1	0	0	1	0	0	0
647	Positive	Tehran	376	58921.2	2	2016	No	27	Male	Male	0	0	0	0	0	0	0	A	H3N2	1	1	0	1	1	0	0
648	Positive	Tehran	376	58921.2	11	2016	No	32	Female	1	0	0	0	0	0	0	0	A	H3N2	1	0	0	1	0	0	0
649	Positive	Tehran	376	58921.2	2	2016	No	5	Male	Male	0	0	0	0	0	0	0	B	B	1	0	0	0	0	0	0
650	Positive	Tehran	376	58921.2	2	2016	No	63	Female	0	0	0	0	0	0	0	0	A	H3N2	1	0	0	0	0	0	0
651	Positive	Tehran	376	58921.2	1	2016	No	51	Male	Male	0	0	0	0	0	0	0	A	H1N1/p	1	1	0	1	0	0	0
652	Positive	Tehran	376	58921.2	1	2016	No	44	Female	0	0	0	0	0	0	0	0	A	H1N1/p	1	0	0	1	0	0	0
653	Positive	Tehran	376	58921.2	1	2016	No	39	Female	0	0	0	0	0	0	0	0	A	H1N1/p	1	1	0	1	1	0	0
654	Positive	Tehran	376	58921.2	1	2016	No	3	Male	Male	0	0	0	0	0	0	0	A	H1N1/p	1	0	0	0	0	0	0
655	Positive	Tehran	376	58921.2	1	2016	No	33	Male	Male	0	0	0	0	0	0	0	A	H1N1/p	1	0	0	1	1	0	0
656	Positive	Tehran	376	58921.2	1	2016	No	59	Female	0	0	0	0	0	0	0	0	A	H1N1/p	1	0	0	1	0	0	0
657	Positive	Tehran	376	58921.2	1	2016	No	24	Female	0	0	0	0	0	0	0	0	A	H3N2	1	0	0	0	0	0	0
658	Positive	Tehran	376	58921.2	11	2016	No	77	Female	0	1	0	1	0	0	0	0	A	H3N2	1	1	0	1	0	0	0
659	Positive	Kermanshah	163	805.14	12	2016	No	32	Female	1	0	0	0	0	0	0	0	A	H3N2	1	1	0	1	1	0	0
660	Positive	Lorestan	287	3747.91	11	2016	No	23	Female	0	0	0	0	0	1	0	0	A	H3N2	1	0	0	0	0	1	0
661	Positive	Lorestan	287	3747.91	11	2016	No	56	Female	0	0	0	0	1	0	0	0	A	H1N1/p	1	1	0	1	0	0	1
662	Positive	Lorestan	287	3747.91	11	2016	No	33	Male	Male	0	0	0	0	0	0	0	A	H3N2	0	1	0	1	1	1	0
663	Positive	Lorestan	287	3747.91	12	2016	No	17	Female	1	0	0	0	0	0	0	0	A	H3N2	1	1	0	1	1	0	0
664	Positive	Lorestan	287	3747.91	12	2016	No	28	Female	1	0	0	0	0	0	0	0	A	H3N2	1	0	0	1	1	0	0
665	Positive	Lorestan	287	3747.91	11	2016	No	24	Female	1	0	0	0	0	0	0	0	A	H3N2	1	0	0	0	0	0	0
666	Positive	Lorestan	287	3747.91	1	2016	No	27	Female	0	0	0	0	0	0	0	0	A	H1N1/p	1	1	0	1	1	0	0
667	Positive	Lorestan	287	3747.91	1	2016	No	47	Male	Male	0	0	0	0	0	0	0	A	H1N1/p	1	1	0	1	0	0	0
668	Positive	Lorestan	287	3747.91	1	2016	No	36	Male	Male	0	0	0	0	0	0	0	A	H1N1/p	1	1	0	1	0	0	0
669	Positive	Qazvin	224	2590.67	1	2016	No	49	Male	Male	0	1	0	0	0	0	0	A	H1N1/p	0	0	0	0	0	0	0
670	Positive	Qazvin	224	2590.67	12	2016	No	85	Female	0	1	0	0	0	0	0	0	A	H3N2	1	0	0	0	0	0	0
671	Positive	Qazvin	224	2590.67	12	2016	No	81	Male	Male	1	0	0	0	0	0	0	A	H3N2	0	0	0	1	0	0	0
672	Positive	Qazvin	224	2590.67	12	2016	No	75	Female	0	0	1	0	0	0	0	0	A	H3N2	0	0	0	0	0	0	0
673	Positive	Qazvin	224	2590.67	12	2016	No	82	Female	0	0	1	0	0	0	0	0	A	H3N2	0	0	0	1	0	0	0
674	Positive	Qazvin	224	2590.67	12	2016	No	75	Male	Male	0	1	0	0	0	0	0	A	H3N2	1	1	0	0	0	0	0
675	Positive	Qazvin	224	2590.67	1	2016	No	65	Male	Male	0	1	0	0	0	0	0	A	H1N1/p	1	0	0	1	0	0	0
676	Positive	Qazvin	224	2590.67	12	2016	No	52	Female	0	0	0	0	0	0	0	0	A	H3N2	1	1	0	1	0	0	0
677	Positive	Qazvin	224	2590.67	12	2016	No	21	Male	Male	0	0	0	0	0	0	0	A	H3N2	0	0	0	0	0	0	0
678	Positive	Qazvin	224	2590.67	12	2016	No	34	Female	0	0	0	0	0	0	0	0	A	H3N2	1	1	0	1	0	0	0
679	Positive	Qazvin	224	2590.67	12	2016	No	15	Male	Male	0	0	0	0	0	0	0	A	H3N2	1	0	0	1	0	0	0
680	Positive	Qazvin	224	2590.67	12	2016	No	51	Male	Male	0	0	0	0	0	0	0	A	H3N2	1	0	0	1	0	0	0
681	Positive	Qazvin	224	2590.67	12	2016	No	46	Female	0	0	0	0	0	0	0	0	A	H3N2	1	0	0	0	0	0	0
682	Positive	Qazvin	224	2590.67	12	2016	No	47	Female	0	0	0	0	0	0	0	0	A	H3N2	0	0	0	0	0	0	0
683	Positive	Qazvin	224	2590.67	12	2016	No	62	Male	Male	0	0	0	0	0	0	0	A	H3N2	0	0	0	1	0	0	0
684	Positive	Qazvin	224	2590.67	12	2016	No	28	Female	0	0	0	0	0	0	0	0	A	H3N2	0	0	0	0	0	0	0
685	Positive	Qazvin	224	2590.67	12	2016	No	33	Male	Male	0	0	0	0	0	0	0	A	H3N2	1	0	0	1	0	0	0
686	Positive	Qazvin	224	2590.67	2	2016	No	39	Male	Male	0	0	0	1	0	0	0	A	H1N1/p	1	1	0	1	0	0	0
687	Positive	Qazvin	224	2590.67	12	2016	No	71	Female	0	0	0	0	0	0	0	0	A	H3N2	1	1	0	0	0	0	0
688	Positive	Qazvin	224	2590.67	12	2016	No	60	Male	Male	0	0	0	0	0	0	0	A	H3N2	1	1	0	0	0	0	0
689	Positive	Qazvin	224	2590.67	11	2016	No	35	Female	0	0	0	0	0	0	0	0	A	H3N2	1	0	0	1	0	1	0
690	Positive	Qazvin	224	2590.67	11	2016	No	43	Female	0	0	0	0	0	0	0	0	A	H3N2	1	1	0	1	0	0	0
691	Positive	Qazvin	224	2590.67	11	2016	No	21	Male	Male	0	0	0	0	0	0	0	A	H3N2	1	1	0	0	0	1	0
692	Positive	Qazvin	224	2590.67	11	2016	No	39	Male	Male	0	0	0	0	0	0	0	A	H3N2	1	1	0	0	0	0	0
693	Positive	Qazvin	224	2590.67	11	2016	No	29	Female	0	0	0	0	0	0	0	0	A	H3N2	1	1	0	0	0	0	0
694	Positive	Qazvin	224	2590.67	11	2016	No	37	Male	Male	0	0	0	0	0	0	0	A	H3N2	1	1	0	0	0	0	0
695	Positive	Qazvin	224	2590.67	11	2016	No	57	Male	Male	0	0	0	0	0	0	0	A	H3N2	1	1	0	1	1	0	1
696	Positive	Qazvin	224	2590.67	3	2016	No	18	Male	Male	0	0	0	0	0	0	0	B	B	0	0	0	1	1	0	0
697	Positive	Qazvin	224	2590.67	3	2016	No	29	Female	0	0	0	0	0	0	0	0	B	B	1	0	0	1	0	0	0
698	Positive	Qazvin	224	2590.67	2	2016	No	21	Male	Male	0	0	0	0	0	0	0	B	B	0	0	0	1	0	0	0
699	Positive	Qazvin	224	2590.67	2	2016	No	28	Male	Male	0	0	0	0	0	0	0	B	B	1	0	0	0	0	0	0
700	Positive	Qazvin	224	2590.67	1	2016	No	34	Male	Male	0	0	0	0	0	0	0	A	H1N1/p	0	0	0	1	0	0	0
701	Positive	Qazvin	224	2590.67	1	2016	No	29	Female	1	0	0	0	0	0	0	0	A	H1N1/p	1	1	0	1	0	0	0
702	Positive	Qazvin	224	2590.67	1	2016	No	33	Female	0	0	0	0	0	0	0	0	A	H1N1/p	1	0	0	0	0	0	0
703	Positive	Qazvin	224	2590.67	1	2016	No	72	Male	Male	0	0	0	0	0	0	0	A	H1N1/p	1	1	0	0	0	0	0
704	Positive	Qazvin	224	2590.67	1	2016	No	40	Male	Male	0	0	0	0	0	0	0	A	H1N1/p	1	1	0	0	0	0	0
705	Positive	Qazvin	224	2590.67	1	2016	No	35	Female	0	0	0	0	0	0	0	0	A	H1N1/p	1	1	0	1	0	0	0
706	Positive	Qazvin	224	2590.67	1	2016	No	25	Male	Male	0	0	0	0	0	0	0	A	H1N1/p	1	0	0	0	0	0	0
707	Positive	Qazvin	224	2590.67	1	2016	No	34	Male	Male	0	0	0	0	0	0	0	A	H1N1/p	1	0	0	1	1	0	0
708	Positive	Gilan	34		2	2016	No	76	Female	0	0	0	0	0	0	0	0	A	H3N2	1	1	0	1	0	0	0
709	Positive	Gilan	34		1	2016	No	44	Male	Male	0	0	0	0	0	0	0	A	H3N2	1	1	0	0	0	0	0
710	Positive	Gilan	34		1	2016	No	31	Female	0	0	0	0	0	0	0	0	A	H1N1/p	1	1	0	1	0	0	0
711	Positive	Gilan	34		1	2016	No	40	Male	Male	0	0	0	0	0	0	0	A	H1N1/p	1	1	0	1	0	0	0
712	Positive	Gilan	34		1	2016	No	61	Male	Male	0	0	0	0	0	0	0	A	H1N1/p	1	1	0	1	0	0	0
713	Positive	Gilan	34		1	2016	No	4	Male	Male	0	0	0	0	0	0	0	A	H1N1/p	1	0	0	1	0	0	0
714	Positive	Gilan	34		1	2016	No	4	Male	Male	0	0	0	0	0	0	0	A	H1N1/p	1	0	0	0	0	0	0
715	Positive	Khorasan Razavi	77	2946.5	12	2016	No	39	Male	Male	0	0	0	0	0	0	0	A	H3N2	1	1	0	0	0	0	0
716	Positive	Khorasan Razavi	77	2946.5	1	2016	No	27	Female	1	0	0	0	0	0	0	0	A	H1N1/p	1	0	0	0	0	0	0
717	Positive	Khorasan Razavi	77	2946.5	1	2016	No	27	Female	0	0	0	0	0	0	0	0	A	H1N1/p	1	1	0	1	1	0	0
718	Positive	Azerbaijan East	137	2253.95	1	2016	No	2	Female	0	0	0	0	0	1	0	0	A	H1N1/p	1	0	0	0	0	0	0
719	Positive	Azerbaijan East	137	2253.95	1	2016	No	2	Male	Male	0	0	0	0	1	0	0	A	H1N1/p	1	0	0	0	0	0	0
720	Positive	Azerbaijan East	137	2253.95	12	2016	No	64	Male	Male	0	0	1	0	1	0	0	A	H3N2	0	0	0	1	1	0	1
721	Positive	Azerbaijan East	137	2253.95	11	2016	No	7	Male	Male	0	0	0	0	0	0	0	A	H3N2	1	0	0	1	1	0	0
722	Positive	Azerbaijan East	137	2253.95	12	2016	No	5	Male	Male	0	0	0	0	0	0	0	A	H3N2	1	0	0	1	0	0	0
723	Positive	Azerbaijan East	137	2253.95	2	2016	No	16	Male	Male	0	0	0	0	0	0	0	B	B	1	0	0	1	0	0	0
724	Positive	Azerbaijan East	137	2253.95	1	2016	No	6	Male	Male	0	0	0	0	0	0	0	A	H1N1/p	1	1	0	0	0	0	0
725	Positive	Azerbaijan East	137	2253.95	12	2016	No	10	Female	0	1	0	0	0	0	0	0	A	H3N2	1	0	0	0	0	0	0
726	Positive	Azerbaijan East	137	2253.95	12	2016	No	68	Female	0	1	0	0	0	0	0	0	A	H3N2	0	0	0	0	0	0	0
727	Positive	Azerbaijan East	137	2253.95	12	2016	No	3	Female	0	1	0	0	0	0	0	0	A	H3N2	1	0	0	0	0	0	0
728	Positive	Azerbaijan East	137	2253.95	12	2016	No	2	Female	0	1	0	0	0	0	0	0	A	H3N2	1	0	0	0	0	0	0
729	Positive	Azerbaijan East	137	2253.95	12	2016	No	38	Male	Male	1	0	0	0	0	0	0	A	H3N2	1	0	0	1	1	1	0
730	Positive	Azerbaijan East	137	2253.95	12	2016	No	70	Male	Male	1	0	0	0	0	0	0	A	H3N2	1	1	0	0	0	0	0
731	Positive	Azerbaijan East	137	2253.95	12	2016	No	51	Female	0	1	0	0	0	0	0	0	A	H3N2	0	1	0	0	0	0	0
732	Positive	Azerbaijan East	137	2253.95	1	2016	No	63	Male	Male	1	0	0	0	0	0	0	B	B	1	0	0	0	0	0	0
733	Positive	Azerbaijan East	137	2253.95	12	2016	No	80	Male	Male	1	1	0	0	0	0	0	A	H3N2	0	0	0	0	0	0	0
734	Positive	Azerbaijan East	137	2253.95	12	2016	No	86	Male	Male	1	1	0	0	0	0	0	A	H3N2	0	1	0	1	0	0	0
735	Positive	Azerbaijan East	137	2253.95	12	2016	No	60	Female	0	1	1	0	0	0	0	0	A	H3N2	1	0	0	0	1	0	0
736	Positive	Azerbaijan East	137	2253.95	1	2016	No	81	Male	Male	1	1	0	0	0	0	0	A	H1N1/p	1	0	0	1	0	0	1
737	Positive	Azerbaijan East	137	2253.95	12	2016	No	54	Male	Male	1	1	0	1	0	0	0	A	H3N2	1	0	0	0	0	0	0
738	Positive	Azerbaijan East	137	2253.95	12	2016	No	79	Female	0	1	1	0	0	0	1	0	A	H3N2	0	0	0	0	0	0	0
739	Positive	Azerbaijan East	137	2253.95	12	2016	No	72	Male	Male	1	1	1	0	0	0	0	A	H3N2	0	0	0	1	0	0	0
740	Positive	Azerbaijan East	137	2253.95	11	2016	No	44	Female	0	0	0	0	0	0	0	0	A	H3N2	1	0	0	0	0	0	0
741	Positive	Azerbaijan East	137	2253.95	12	2016	No	6	Male	Male	0	0	0	0	0	0	0	A	H3N2	0	0	0	0	0	0	0
742	Positive	Azerbaijan East	137	2253.95	12	2016	No	5	Male	Male	0	0	0	0	0	0	0	A	H3N2	1	1	0	0	0	0	0
743	Positive	Azerbaijan East	137	2253.95	12	2016	No	48	Female	0	0	1	0	0	0	0	0	A	H3N2	1	0	0	0	0	0	0
744	Positive	Azerbaijan East	137	2253.95	12	2016	No	80	Male	Male	0	1	0	0	0	0	0	A	H3N2	1	1	0	1	0	0	0
745	Positive	Azerbaijan East	137	2253.95	12	2016	No	90	Male	Male	0	1	0	0	0	0	0	A	H3N2	1	0	0	1	0	0	0
746	Positive	Azerbaijan East	137	2253.95	11	2016	No	58	Female	0	0	1	0	0	0	0	0	A	H3N2	1	0	0	1	1	0	0
747	Positive	Azerbaijan East	137	2253.95	11	2016	No	67	Female	0	0	1	0	0	0	0	0	A	H3N2	1	0	0	1	0	0	0
748	Positive	Azerbaijan East	137	2253.95	1	2016	No	53	Male	Male	0	1	0	0	0	0	0	A	H1N1/p	1	0	0	0	0	0	0
749	Positive	Azerbaijan East	137	2253.95	12	2016	No	84	Female	0	0	0	0	0	0	0	0	A	H3N2	1	0	0	0	0	0	0
750	Positive	Azerbaijan East	137	2253.95	12	2016	No	65	Female	0	0	0	0	0	0	0	0	A	H3N2	1	0	0	1	1	0	0
751	Positive	Azerbaijan East	137	2253.95	12	2016	No	1	Female	0	0	0	0	0	0	0	0	A	H3N2	1	0	0	0	0	0	0
752	Positive	Azerbaijan East	137	2253.95	12	2016	No	1	Female	0	0	0	0	0	0	0	0	A	H3N2	0	0	0	0	0	0	0
753	Positive	Azerbaijan East	137	2253.95	12	2016	No	4	Male	Male	0	0	0	0	0	0	0	A	H3N2	1	0	0	0	0	0	0
754	Positive	Azerbaijan East	137	2253.95	12	2016	No	2	Female	0	0	0	0	0	0	0	0	A	H3N2	1	0	0	0	0	0	0
755	Positive	Azerbaijan East	137	2253.95	12	2016	No	81	Female	0	0	0	0	0	0	0	0	A	H3N2	1	0	0	0	0	0	0
756	Positive	Azerbaijan East	137	2253.95	12	2016	No	1	Male	Male	0	0	0	0	0	0	0	A	H3N2	0	0	0	0	0	0	0
757	Positive	Azerbaijan East	137	2253.95	12	2016	No	2	Male	Male	0	0	0	0	0	0	0	A	H3N2	1	0	0	0	0	0	0
758	Positive	Azerbaijan East	137	2253.95	12	2016	No	4	Female	0	0	0	0	0	0	0	0	A	H3N2	1	0	0	0	0	0	0
759	Positive	Azerbaijan East	137	2253.95	12	2016	No	5	Female	0	0	1	0	1	0	0	0	A	H3N2	1	0	0	0	0	0	0
760	Positive	Azerbaijan East	137	2253.95	12	2016	No	80	Male	Male	0	0	0	0	0	0	0	A	H3N2	0	0	0	0	0	0	0
761	Positive	Azerbaijan East	137	2253.95	12	2016	No	11	Male	Male	0	0	0	0	0	0	0	A	H3N2	0	0	0	0	0	0	0
762	Positive	Azerbaijan East	137	2253.95	12	2016	No	4	Female	0	0	0	0	0	0	0	0	A	H3N2	1	0	0	0	0	0	0
763	Positive	Azerbaijan East	137	2253.95	12	2016	No	70	Female	0	0	0	0	0	0	0	0	A	H3N2	1	0	0	1	0	0	0
764	Positive	Azerbaijan East	137	2253.95	12	2016	No	16	Male	Male	0	0	0	0	0	0	0	A	H3N2	1	1	0	0	0	0	0
765	Positive	Azerbaijan East	137	2253.95	12	2016	No	1	Female	0	0	0	0	0	0	0	0	A	H3N2	0	0	0	0	0	0	0
766	Positive	Azerbaijan East	137	2253.95	12	2016	No	1	Female	0	0	0	0	0	0	0	0	A	H3N2	0	0	0	0	0	0	0
767	Positive	Azerbaijan East	137	2253.95	12	2016	No	24	Male	Male	0	1	1	1	0	0	0	A	H3N2	1	1	0	1	1	0	0
768	Positive	Azerbaijan East	137	2253.95	12	2016	No	38	Female	0	0	0	0	0	0	0	0	A	H3N2	1	0	0	0	0	0	0
769	Positive	Azerbaijan East	137	2253.95	12	2016	No	3	Female	0	0	0	0	0	0	0	0	A	H3N2	0	0	0	0	0	0	0
770	Positive	Azerbaijan East	137	2253.95	12	2016	No	36	Female	0	0	0	0	0	0	0	0	A	H3N2	1	1	0	1	0	0	0
771	Positive	Azerbaijan East	137	2253.95	12	2016	No	1	Male	Male	0	0	0	0	0	0	0	A	H3N2	0	0	0	0	0	0	0
772	Positive	Azerbaijan East	137	2253.95	12	2016	No	1	Female	0	0	0	0	0	0	0	0	A	H3N2	1	0	0	0	0	0	0
773	Positive	Azerbaijan East	137	2253.95	12	2016	No	3	Male	Male	0	0	0	0	0	0	0	A	H3N2	1	0	0	0	0	0	0
774	Positive	Azerbaijan East	137	2253.95	12	2016	No	39	Male	Male	0	0	0	0	0	0	0	A	H3N2	1	0	0	0	0	0	0
775	Positive	Azerbaijan East	137	2253.95	12	2016	No	2	Male	Male	0	0	0	0	0	0	0	A	H3N2	1	0	0	0	0	0	0
776	Positive	Azerbaijan East	137	2253.95	12	2016	No	1	Female	0	0	0	0	0	0	0	0	A	H3N2	1	0	0	0	0	0	0
777	Positive	Azerbaijan East	137	2253.95	12	2016	No	54	Male	Male	0	0	0	0	0	0	0	A	H3N2	0	0	0	0	0	0	0
778	Positive	Azerbaijan East	137	2253.95	12	2016	No	2	Female	0	0	0	0	0	0	0	0	A	H3N2	1	0	0	0	0	0	0
779	Positive	Azerbaijan East	137	2253.95	12	2016	No	1	Female	0	0	0	0	0	0	0	0	A	H3N2	1	0	0	0	0	0	0
780	Positive	Azerbaijan East	137	2253.95	12	2016	No	7	Male	Male	0	0	0	0	0	0	0	A	H3N2	1	0	0	1	0	0	0
781	Positive	Azerbaijan East	137	2253.95	12	2016	No	2	Male	Male	0	0	0	0	0	0	0	A	H3N2	1	0	0	0	0	0	0
782	Positive	Azerbaijan East	137	2253.95	12	2016	No	11	Male	Male	0	0	0	0	0	0	0	A	H3N2	1	1	0	1	1	0	0
783	Positive	Azerbaijan East	137	2253.95	12	2016	No	10	Female	0	0	0	0	0	0	0	0	A	H3N2	1	0	0	1	0	0	0
784	Positive	Azerbaijan East	137	2253.95	12	2016	No	6	Male	Male	0	0	0	0	0	0	0	A	H3N2	1	0	0	1	0	0	0
785	Positive	Azerbaijan East	137	2253.95	12	2016	No	65	Male	Male	0	0	0	0	0	0	0	A	H3N2	1	0	0	0	0	0	0
786	Positive	Azerbaijan East	137	2253.95	12	2016	No	68	Female	0	0	0	0	0	0	0	0	A	H3N2	1	0	0	0	0	0	0
787	Positive	Azerbaijan East	137	2253.95	12	2016	No	11	Female	0	0	0	0	0	0	0	0	A	H3N2	1	1	0	1	1	0	0
788	Positive	Azerbaijan East	137	2253.95	12	2016	No	2	Male	Male	0	0	0	0	0	0	0	A	H3N2	0	0	0	0	0	0	0
789	Positive	Azerbaijan East	137	2253.95	12	2016	No	33	Male	Male	0	0	0	0	0	0	0	A	H3N2	1	0	0	1	1	0	0
790	Positive	Azerbaijan East	137	2253.95	12	2016	No	58	Male	Male	0	1	1	0	0	0	0	A	H3N2	1	0	0	0	0	0	0
791	Positive	Azerbaijan East	137	2253.95	12	2016	No	3	Male	Male	0	0	0	0	0	0	0	A	H3N2	0	0	0	0	0	0	0
792	Positive	Azerbaijan East	137	2253.95	12	2016	No	86	Female	0	0	0	0	0	0	0	0	A	H3N2	1	0	0	0	0	0	0
793	Positive	Azerbaijan East	137	2253.95	12	2016	No	30	Female	0	0	0	0	0	0	0	0	A	H3N2	1	0	0	1	0	0	0
794	Positive	Azerbaijan East	137	2253.95	11	2016	No	56	Male	Male	0	1	1	0	0	0	0	A	H3N2	1	0	0	1	0	1	0
795	Positive	Azerbaijan East	137	2253.95	12	2016	No	57	Female	0	0	0	0	0	0	0	0	A	H3N2	0	0	0	1	0	1	0
796	Positive	Azerbaijan East	137	2253.95	12	2016	No	30	Male	Male	0	0	0	0	0	0	0	A	H3N2	1	1	0	1	0	0	0
797	Positive	Azerbaijan East	137	2253.95	12	2016	No	65	Male	Male	0	0	0	0	0	0	0	A	H3N2	1	1	0	1	1	0	0
798	Positive	Azerbaijan East	137	2253.95	12	2016	No	33	Female	0	0	0	0	0	0	0	0	A	H3N2	1	0	0	1	1	0	0
799	Positive	Azerbaijan East	137	2253.95	12	2016	No	48	Male	Male	0	0	0	0	0	0	0	A	H3N2	1	0	0	1	1	0	0
800	Positive	Azerbaijan East	137	2253.95	12	2016	No	23	Male	Male	0	0	0	0	0	0	0	A	H3N2	1	0	0	1	0	0	0
801	Positive	Azerbaijan East	137	2253.95	12	2016	No	76	Female	0	0	0	0	0	0	0	0	A	H3N2	1	0	0	0	0	0	0
802	Positive	Azerbaijan East	137	2253.95	12	2016	No	46	Male	Male	0	0	0	0	0	0	0	A	H3N2	1	1	0	1	1	0	1
803	Positive	Azerbaijan East	137	2253.95	12	2016	No	47	Male	Male	0	0	0	1	0	0	0	A	H3N2	1	1	0	1	1	0	0
804	Positive	Azerbaijan East	137	2253.95	11	2016	No	7	Female	0	0	0	0	0	0	0	0	A	H3N2	1	0	0	0	0	0	0
805	Positive	Azerbaijan East	137	2253.95	11	2016	No	5	Female	0	0	0	0	0	0	0	0	A	H3N2	0	0	0	1	0	0	0
806	Positive	Azerbaijan East	137	2253.95	11	2016	No	2	Male	Male	0	0	0	0	0	0	0	A	H3N2	1	0	0	0	0	0	0
807	Positive	Azerbaijan East	137	2253.95	11	2016	No	8	Male	Male	0	0	0	0	0	0	0	A	H3N2	1	0	0	1	1	0	0
808	Positive	Azerbaijan East	137	2253.95	11	2016	No	70	Male	Male	0	0	0	0	0	0	0	A	H3N2	1	0	0	0	0	0	0
809	Positive	Azerbaijan East	137	2253.95	11	2016	No	46	Male	Male	0	0	0	0	0	0	0	A	H3N2	1	0	0	0	0	0	0
810	Positive	Azerbaijan East	137	2253.95	11	2016	No	76	Male	Male	0	0	0	0	0	0	0	A	H3N2	0	0	0	0	0	0	0
811	Positive	Azerbaijan East	137	2253.95	10	2016	No	2	Male	Male	0	0	0	0	0	0	0	B	B	1	0	0	0	0	0	0
812	Positive	Azerbaijan East	137	2253.95	9	2016	No	7	Female	0	0	0	0	0	0	0	0	B	B	1	0	0	0	0	0	0
813	Positive	Azerbaijan East	137	2253.95	4	2016	No	33	Male	Male	0	0	0	0	0	0	0	B	B	1	1	0	1	0	0	0
814	Positive	Azerbaijan East	137	2253.95	2	2016	No	35	Female	0	0	0	0	0	0	0	0	B	B	0	0	0	0	0	0	0
815	Positive	Azerbaijan East	137	2253.95	2	2016	No	8	Male	Male	0	0	0	0	0	0	0	B	B	1	0	0	1	1	0	0
816	Positive	Azerbaijan East	137	2253.95	2	2016	No	51	Male	Male	0	0	0	0	0	0	0	B	B	1	0	0	0	0	0	0
817	Positive	Azerbaijan East	137	2253.95	12	2016	No	34	Female	1	0	0	0	0	0	0	0	A	H3N2	1	1	0	1	0	0	0
818	Positive	Azerbaijan East	137	2253.95	12	2016	No	20	Female	1	0	0	0	0	0	0	0	A	H3N2	1	1	0	1	1	0	0
819	Positive	Azerbaijan East	137	2253.95	2	2016	No	8	Male	Male	0	0	0	0	0	0	0	B	B	1	0	0	0	0	0	0
820	Positive	Azerbaijan East	137	2253.95	12	2016	No	31	Female	1	0	0	0	0	0	0	0	A	H3N2	1	1	0	0	0	0	0
821	Positive	Azerbaijan East	137	2253.95	2	2016	No	7	Female	0	0	0	0	0	0	0	0	B	B	1	1	0	0	0	0	0
822	Positive	Azerbaijan East	137	2253.95	1	2016	No	85	Female	0	0	0	0	0	0	0	0	A	H1N1/p	1	0	0	0	0	0	0
823	Positive	Azerbaijan East	137	2253.95	1	2016	No	58	Male	Male	0	0	0	0	0	0	0	A	H1N1/p	1	0	0	1	0	0	0
824	Positive	Azerbaijan East	137	2253.95	12	2016	No	68	Female	0	1	0	1	0	0	0	0	A	H3N2	0	0	0	1	0	0	0
825	Positive	Azerbaijan East	137	2253.95	12	2016	No	73	Male	Male	1	0	1	0	0	0	0	A	H3N2	1	1	0	0	0	0	0
826	Positive	Azerbaijan East	137	2253.95	12	2016	No	11	Female	0	1	0	1	0	0	0	0	A	H3N2	1	0	0	0	0	0	0
827	Positive	Azerbaijan East	137	2253.95	1	2016	No	21	Female	0	0	0	0	0	0	0	0	A	H1N1/p	1	0	0	0	0	0	0
828	Positive	Azerbaijan East	137	2253.95	1	2016	No	71	Male	Male	1	0	1	0	0	0	0	A	H1N1/p	1	0	0	1	0	0	0
829	Positive	Khorasan Razavi	79	8166.19	12	2016	No	37	Female	1	0	0	0	0	0	0	0	A	H3N2	0	0	0	1	0	0	0
830	Positive	Khorasan Razavi	79	8166.19	11	2016	No	77	Female	0	1	0	1	0	0	0	0	A	H3N2	1	0	0	0	0	0	0
831	Positive	Khorasan Razavi	80	3769.53	11	2016	No	24	Male	Male	0	0	0	0	0	0	0	A	H3N2	1	1	0	1	1	0	0
832	Positive	Khorasan Razavi	80	3769.53	11	2016	No	13	Female	0	0	0	0	0	0	0	0	A	H3N2	1	0	0	0	0	0	0
833	Positive	Khorasan Razavi	80	3769.53	12	2016	No	32	Female	0	0	0	0	0	0	0	0	A	H3N2	1	1	0	1	1	0	0
834	Positive	Khorasan Razavi	80	3769.53	12	2016	No	35	Female	0	0	0	0	0	0	0	0	A	H3N2	1	1	0	0	0	0	0
835	Positive	Khorasan Razavi	80	3769.53	12	2016	No	25	Female	0	0	0	0	0	0	0	0	A	H3N2	1	0	0	1	1	0	0
836	Positive	Khorasan Razavi	80	3769.53	3	2016	No	38	Male	Male	0	0	0	0	0	0	0	B	B	1	0	0	0	0	0	0
837	Positive	Khorasan Razavi	80	3769.53	2	2016	No	27	Female	1	0	0	0	0	0	0	0	B	B	1	1	0	0	0	0	0
838	Positive	Khorasan Razavi	80	3769.53	12	2016	No	49	Female	0	1	0	1	0	0	0	0	A	Other	1	1	0	1	1	0	0
839	Positive	Golestan	12	282.779	11	2016	No	58	Male	Male	0	1	0	0	0	0	0	B	B	1	0	0	0	0	0	0
840	Positive	Golestan	12	282.779	12	2016	No	31	Female	0	0	0	0	0	0	0	0	A	Other	1	0	0	0	0	0	0
841	Positive	Golestan	12	282.779	12	2016	No	54	Female	0	0	0	0	0	0	0	0	A	Other	1	0	0	1	0	0	0
842	Positive	Golestan	12	282.779	12	2016	No	73	Male	Male	0	1	1	0	0	0	0	A	Other	1	1	0	1	0	0	0
843	Positive	Golestan	12	282.779	12	2016	No	23	Female	1	0	0	0	0	0	0	0	A	Other	1	1	0	1	0	0	0
844	Positive	Golestan	12	282.779	12	2016	No	28	Female	1	0	0	0	0	0	0	0	A	Other	0	0	0	0	1	0	0
845	Positive	Golestan	12	282.779	12	2016	No	20	Female	1	0	0	0	0	0	0	0	A	Other	1	0	0	1	0	0	0
846	Positive	Golestan	12	282.779	12	2016	No	26	Female	1	0	0	0	0	0	0	0	A	Other	1	0	0	0	0	0	0
847	Positive	Golestan	12	282.779	11	2016	No	18	Female	1	0	0	0	0	0	0	0	A	Other	1	0	0	1	0	0	0
848	Positive	Golestan	12	282.779	4	2016	No	37	Female	1	0	0	0	0	0	0	0	B	B	1	0	0	1	0	0	0
849	Positive	Golestan	12	282.779	4	2016	No	24	Female	1	0	0	0	0	0	0	0	A	Other	0	0	0	0	0	0	0
850	Positive	Golestan	12	282.779	3	2016	No	18	Female	1	0	0	0	0	0	0	0	B	B	1	0	0	0	0	0	0
851	Positive	Golestan	12	282.779	1	2016	No	38	Female	1	0	0	0	0	0	0	0	A	Other	1	0	0	0	0	0	0
852	Positive	Golestan	12	282.779	1	2016	No	38	Female	1	0	0	0	0	0	0	0	A	Other	1	1	0	1	0	0	0
853	Positive	Yazd	337	5834.66	12	2016	No	84	Female	0	0	0	0	0	0	1	0	A	H3N2	1	0	0	0	0	0	0
854	Positive	Yazd	337	5834.66	1	2016	No	28	Female	1	0	0	0	0	0	0	0	B	B	1	0	0	1	0	0	0
855	Positive	Azerbaijan West	319	2175.08	1	2016	No	82	Female	0	0	1	0	0	0	0	0	A	H1N1/p	1	0	0	1	1	0	0
856	Positive	Azerbaijan West	319	2175.08	11	2016	No	6	Male	Male	0	0	0	0	0	0	0	A	H3N2	1	1	0	1	0	0	0
857	Positive	Azerbaijan West	319	2175.08	4	2016	No	24	Female	1	0	0	0	0	0	0	0	B	B	1	0	0	1	0	0	0
858	Positive	Azerbaijan West	319	2175.08	1	2016	No	4	Male	Male	0	0	0	0	0	0	0	A	H1N1/p	1	0	0	0	0	0	0
859	Positive	Mazandaran	207	1806.05	12	2016	No	9	Female	0	1	0	0	0	0	0	0	B	B	1	0	0	0	0	0	0
860	Positive	Mazandaran	207	1806.05	12	2016	No	76	Female	0	0	0	0	0	0	0	0	A	H3N2	1	0	0	1	1	0	0
861	Positive	Mazandaran	207	1806.05	12	2016	No	72	Female	0	0	0	0	0	0	0	0	A	H3N2	1	0	0	0	1	0	0
862	Positive	Mazandaran	207	1806.05	12	2016	No	30	Female	1	0	0	0	0	0	0	0	A	H3N2	1	0	0	1	0	0	0
863	Positive	Mazandaran	207	1806.05	2	2016	No	6	Male	Male	0	0	0	0	0	0	0	A	H1N1/p	1	0	0	0	0	0	0
864	Positive	Mazandaran	207	1806.05	2	2016	No	29	Female	1	0	0	0	0	0	0	0	A	H1N1/p	1	0	0	1	0	0	0
865	Positive	Mazandaran	207	1806.05	1	2016	No	68	Female	0	0	0	0	0	0	0	0	A	H1N1/p	1	0	0	0	0	0	0
866	Positive	Hamadan	2	1449.08	11	2016	No	61	Male	Male	1	0	0	0	0	0	0	A	H3N2	0	0	0	1	0	0	0
867	Positive	Hamadan	2	1449.08	12	2016	No	79	Male	Male	1	1	0	0	0	0	0	A	H3N2	1	0	0	0	0	0	1
868	Positive	Hamadan	2	1449.08	12	2016	No	49	Male	Male	0	1	0	0	0	0	0	A	H3N2	0	1	0	0	0	0	0
869	Positive	Hamadan	2	1449.08	12	2016	No	66	Male	Male	0	0	0	0	0	0	0	A	H3N2	1	0	0	0	0	0	0
870	Positive	Hamadan	2	1449.08	12	2016	No	23	Female	0	0	0	0	0	0	0	0	A	H3N2	1	0	0	0	0	0	0
871	Positive	Hamadan	2	1449.08	12	2016	No	78	Female	0	0	0	0	0	0	0	0	A	H3N2	1	0	0	1	0	0	0
872	Positive	Hamadan	2	1449.08	12	2016	No	80	Female	0	0	0	0	0	0	0	0	A	H3N2	1	1	0	0	0	0	0
873	Positive	Hamadan	2	1449.08	12	2016	No	73	Female	0	0	0	0	0	0	0	0	A	H3N2	1	1	0	0	0	0	0
874	Positive	Hamadan	2	1449.08	12	2016	No	25	Female	0	0	0	0	0	0	0	0	A	H3N2	1	1	0	0	1	0	0
875	Positive	Hamadan	2	1449.08	12	2016	No	18	Female	0	0	0	0	0	0	0	0	A	H3N2	0	1	0	1	0	0	0
876	Positive	Hamadan	2	1449.08	12	2016	No	84	Female	0	0	0	0	0	0	0	0	A	H3N2	0	0	0	0	0	0	0
877	Positive	Hamadan	2	1449.08	12	2016	No	30	Female	0	0	0	0	0	0	0	0	A	H3N2	1	0	0	0	0	0	0
878	Positive	Hamadan	2	1449.08	1	2016	No	60	Female	0	0	0	1	0	0	1	0	A	H1N1/p	1	0	0	0	0	0	0
879	Positive	Hamadan	2	1449.08	1	2016	No	12	Female	0	0	0	0	0	0	0	0	A	Other	1	0	0	1	0	0	0
880	Positive	Hamadan	2	1449.08	1	2016	No	8	Male	Male	0	0	0	0	0	0	0	A	Other	1	0	0	0	0	0	0
881	Positive	Hamadan	2	1449.08	12	2016	No	63	Female	0	1	0	1	0	0	0	0	A	H3N2	1	1	0	0	1	0	0
882	Positive	Hamadan	2	1449.08	1	2016	No	48	Female	0	0	0	0	0	0	0	0	B	B	1	1	0	0	0	0	0
883	Positive	Tehran	377	162173	11	2016	No	84	Male	Male	1	1	0	0	1	0	0	A	H3N2	1	0	0	0	0	0	0
884	Positive	Tehran	377	162173	12	2016	No	69	Female	0	1	0	0	0	0	0	0	A	H3N2	1	1	0	1	1	0	0
885	Positive	Tehran	377	162173	12	2016	No	43	Female	0	1	0	0	0	0	0	0	A	H3N2	0	0	0	0	0	0	0
886	Positive	Tehran	377	162173	12	2016	No	52	Male	Male	1	0	0	0	0	0	0	A	H3N2	1	0	0	0	0	0	0
887	Positive	Tehran	377	162173	11	2016	No	72	Male	Male	1	0	0	0	0	0	0	A	H3N2	0	0	0	0	0	0	0
888	Positive	Tehran	377	162173	1	2016	No	93	Female	0	1	1	0	0	0	0	0	A	H1N1/p	1	0	0	1	1	0	0
889	Positive	Tehran	377	162173	12	2016	No	86	Male	Male	1	0	1	1	0	0	0	A	H3N2	1	0	0	0	0	0	0
890	Positive	Tehran	377	162173	11	2016	No	14	Male	Male	0	0	0	0	0	0	0	A	H3N2	1	0	0	0	0	0	0
891	Positive	Tehran	377	162173	1	2016	No	7	Male	Male	0	0	0	0	0	0	0	A	H3N2	1	0	0	1	0	0	0
892	Positive	Tehran	377	162173	4	2016	No	75	Female	0	0	1	0	0	0	0	0	A	H3N2	1	1	0	0	0	0	0
893	Positive	Tehran	377	162173	12	2016	No	65	Female	0	0	1	0	0	0	0	0	A	H3N2	1	0	0	1	0	0	0
894	Positive	Tehran	377	162173	12	2016	No	70	Female	0	0	1	0	0	0	0	0	A	H3N2	1	0	0	1	0	0	0
895	Positive	Tehran	377	162173	12	2016	No	80	Male	Male	0	1	0	0	0	0	0	A	H3N2	1	0	0	0	0	0	0
896	Positive	Tehran	377	162173	12	2016	No	59	Male	Male	0	1	0	0	0	0	0	A	H3N2	0	0	0	0	0	0	0
897	Positive	Tehran	377	162173	12	2016	No	51	Male	Male	0	1	0	0	0	0	0	A	H3N2	1	0	0	0	0	0	0
898	Positive	Tehran	377	162173	11	2016	No	74	Female	0	0	1	0	0	0	0	0	A	H3N2	1	0	0	0	0	0	0
899	Positive	Tehran	377	162173	2	2016	No	54	Male	Male	0	1	0	0	0	0	0	A	H3N2	1	1	0	0	0	0	0
900	Positive	Tehran	377	162173	2	2016	No	59	Female	0	0	1	0	0	0	0	0	A	H1N1/p	1	0	0	1	0	0	0
901	Positive	Tehran	377	162173	1	2016	No	73	Female	0	0	1	0	0	0	0	0	A	H1N1/p	1	1	0	0	0	0	0
902	Positive	Tehran	377	162173	1	2016	No	79	Female	0	0	1	0	0	0	0	0	A	H1N1/p	1	0	0	0	0	0	0
903	Positive	Tehran	377	162173	12	2016	No	42	Male	Male	0	0	0	0	0	0	0	A	H3N2	0	1	0	0	0	0	0
904	Positive	Tehran	377	162173	1	2016	No	62	Female	0	0	1	0	0	0	0	0	A	H1N1/p	1	1	0	1	0	0	0
905	Positive	Tehran	377	162173	12	2016	No	42	Female	0	0	0	0	0	0	0	0	A	H3N2	1	1	0	1	1	0	0
906	Positive	Tehran	377	162173	12	2016	No	1	Male	Male	0	0	0	0	0	0	0	A	H3N2	1	0	0	0	0	0	0
907	Positive	Tehran	377	162173	12	2016	No	53	Male	Male	0	1	0	1	0	0	0	A	H3N2	1	1	0	1	0	0	0
908	Positive	Tehran	377	162173	12	2016	No	35	Female	0	0	0	0	0	0	0	0	A	H3N2	1	1	0	1	1	0	0
909	Positive	Tehran	377	162173	12	2016	No	52	Female	0	0	0	0	0	0	0	0	A	H3N2	1	1	0	0	0	0	0
910	Positive	Tehran	377	162173	12	2016	No	89	Female	0	0	0	0	0	0	0	0	A	H3N2	1	0	0	0	0	0	0
911	Positive	Tehran	377	162173	12	2016	No	36	Female	0	0	0	0	0	0	0	0	A	H3N2	1	0	0	0	0	0	0
912	Positive	Tehran	377	162173	12	2016	No	73	Male	Male	0	0	0	0	0	0	0	A	H3N2	0	0	0	1	0	0	0
913	Positive	Tehran	377	162173	12	2016	No	78	Female	0	0	0	0	0	0	0	0	A	H3N2	1	1	0	0	0	0	0
914	Positive	Tehran	377	162173	12	2016	No	82	Male	Male	0	0	0	0	0	0	0	A	H3N2	1	0	0	0	0	0	0
915	Positive	Tehran	377	162173	12	2016	No	62	Female	0	0	0	0	0	0	0	0	A	H3N2	1	0	0	1	0	0	0
916	Positive	Tehran	377	162173	12	2016	No	2	Female	0	0	0	0	0	0	0	0	A	H3N2	1	0	0	0	0	0	0
917	Positive	Tehran	377	162173	12	2016	No	58	Male	Male	0	0	0	0	0	0	0	A	H3N2	1	0	0	0	0	0	0
918	Positive	Tehran	377	162173	12	2016	No	71	Male	Male	0	0	0	0	0	0	0	A	H3N2	1	0	0	0	0	0	0
919	Positive	Tehran	377	162173	12	2016	No	84	Male	Male	0	0	0	0	0	0	0	A	H3N2	1	0	0	0	0	0	0
920	Positive	Tehran	377	162173	11	2016	No	89	Female	0	0	1	1	0	0	0	0	A	H3N2	0	0	0	0	0	0	0
921	Positive	Tehran	377	162173	12	2016	No	69	Female	0	0	0	0	0	0	0	0	A	H3N2	1	0	0	0	0	0	0
922	Positive	Tehran	377	162173	2	2016	No	75	Female	0	0	1	1	0	0	0	0	A	H3N2	0	0	0	0	0	0	0
923	Positive	Tehran	377	162173	12	2016	No	39	Female	0	0	0	0	0	0	0	0	A	H3N2	1	0	0	1	0	0	0
924	Positive	Tehran	377	162173	12	2016	No	76	Male	Male	0	0	0	0	0	0	0	A	H3N2	0	0	0	0	0	0	0
925	Positive	Tehran	377	162173	12	2016	No	4	Male	Male	0	0	0	0	0	0	0	A	H3N2	1	0	0	0	1	0	0
926	Positive	Tehran	377	162173	1	2016	No	75	Female	0	0	1	1	0	0	0	0	A	H1N1/p	1	1	0	0	0	0	0
927	Positive	Tehran	377	162173	12	2016	No	62	Male	Male	0	0	0	0	0	0	0	A	H3N2	1	1	0	1	0	0	0
928	Positive	Tehran	377	162173	12	2016	No	51	Male	Male	0	0	0	0	0	0	0	A	H3N2	1	1	0	0	0	0	0
929	Positive	Tehran	377	162173	12	2016	No	26	Male	Male	0	0	0	0	0	0	0	A	H3N2	1	0	0	1	0	0	0
930	Positive	Tehran	377	162173	12	2016	No	52	Male	Male	0	0	0	0	0	0	0	A	H3N2	1	1	0	1	0	0	0
931	Positive	Tehran	377	162173	12	2016	No	32	Male	Male	0	0	0	0	0	0	0	A	H3N2	1	1	0	0	0	0	0
932	Positive	Tehran	377	162173	12	2016	No	26	Female	0	0	0	0	0	0	0	0	A	H3N2	0	0	0	0	0	0	0
933	Positive	Tehran	377	162173	12	2016	No	22	Female	0	0	0	0	0	0	0	0	A	H3N2	1	0	0	0	0	0	0
934	Positive	Tehran	377	162173	12	2016	No	18	Female	0	0	0	0	0	0	0	0	A	H3N2	1	0	0	1	0	0	0
935	Positive	Tehran	377	162173	12	2016	No	67	Female	0	0	0	0	0	0	0	0	A	H3N2	1	0	0	1	0	0	0
936	Positive	Tehran	377	162173	2	2016	No	32	Female	0	0	0	0	1	0	0	0	B	B	1	1	0	1	0	0	0
937	Positive	Tehran	377	162173	11	2016	No	20	Female	0	0	0	0	0	0	0	0	A	H3N2	1	1	0	1	1	0	0
938	Positive	Tehran	377	162173	11	2016	No	65	Male	Male	0	0	0	0	0	0	0	A	H3N2	0	1	0	1	1	0	0
939	Positive	Tehran	377	162173	11	2016	No	58	Female	0	0	0	0	0	0	0	0	A	H3N2	1	1	0	1	1	0	0
940	Positive	Tehran	377	162173	11	2016	No	36	Female	0	0	0	0	0	0	0	0	A	H3N2	1	0	0	0	0	1	0
941	Positive	Tehran	377	162173	11	2016	No	54	Male	Male	0	0	0	0	0	0	0	A	H3N2	1	1	0	1	1	1	0
942	Positive	Tehran	377	162173	11	2016	No	51	Female	0	0	0	0	0	0	0	0	A	H3N2	1	1	0	0	0	0	0
943	Positive	Tehran	377	162173	11	2016	No	85	Male	Male	0	0	0	0	0	0	0	A	H3N2	0	0	0	0	1	0	0
944	Positive	Tehran	377	162173	10	2016	No	1	Female	0	0	0	0	0	0	0	0	B	B	1	0	0	0	0	0	0
945	Positive	Tehran	377	162173	3	2016	No	81	Male	Male	0	0	0	0	0	0	0	A	H3N2	1	0	0	1	0	0	0
946	Positive	Tehran	377	162173	3	2016	No	79	Male	Male	0	0	0	0	0	0	0	A	H3N2	0	0	0	0	0	0	0
947	Positive	Tehran	377	162173	3	2016	No	78	Female	0	0	0	0	0	0	0	0	B	B	0	0	0	0	0	0	0
948	Positive	Tehran	377	162173	3	2016	No	73	Female	0	0	0	0	0	0	0	0	A	H3N2	0	0	0	0	0	0	0
949	Positive	Tehran	377	162173	3	2016	No	53	Male	Male	0	0	0	0	0	0	0	B	B	1	1	0	0	0	0	0
950	Positive	Tehran	377	162173	2	2016	No	3	Male	Male	0	0	0	0	0	0	0	B	B	1	0	0	0	0	0	0
951	Positive	Tehran	377	162173	2	2016	No	27	Male	Male	0	0	0	0	0	0	0	A	H3N2	1	1	0	1	0	0	0
952	Positive	Tehran	377	162173	2	2016	No	36	Female	1	0	0	0	0	0	0	0	B	B	1	1	0	1	0	0	0
953	Positive	Tehran	377	162173	1	2016	No	46	Male	Male	0	0	0	0	0	0	0	A	H1N1/p	1	0	0	1	0	0	1
954	Positive	Tehran	377	162173	1	2016	No	55	Female	0	0	0	0	0	0	0	0	A	H1N1/p	1	0	0	0	0	0	0
955	Positive	Tehran	377	162173	1	2016	No	69	Male	Male	0	0	0	0	0	0	0	A	H1N1/p	1	0	0	0	0	0	1
956	Positive	Tehran	377	162173	1	2016	No	49	Female	0	0	0	0	0	0	0	0	A	H3N2	1	1	0	1	0	0	0
957	Positive	Tehran	377	162173	1	2016	No	10	Male	Male	0	0	0	0	0	0	0	A	H1N1/p	0	0	0	0	0	0	0
958	Positive	Tehran	377	162173	1	2016	No	72	Female	0	0	0	0	0	0	0	0	A	H1N1/p	0	1	0	1	0	0	0
959	Positive	Tehran	377	162173	1	2016	No	41	Male	Male	0	0	0	0	0	0	0	A	H1N1/p	1	1	0	1	0	0	0
960	Positive	Tehran	377	162173	1	2016	No	37	Male	Male	0	0	0	0	0	0	0	A	H1N1/p	1	0	0	1	0	0	0
961	Positive	Tehran	377	162173	1	2016	No	30	Male	Male	0	0	0	0	0	0	0	A	H1N1/p	0	1	0	1	0	0	0
962	Positive	Tehran	377	162173	1	2016	No	63	Female	0	0	0	0	0	0	0	0	A	H1N1/p	1	1	0	1	1	0	0
963	Positive	Tehran	377	162173	1	2016	No	60	Female	0	0	0	0	0	0	0	0	A	H1N1/p	1	1	0	1	1	0	0
964	Positive	Tehran	377	162173	1	2016	No	38	Male	Male	0	0	0	0	0	0	0	A	H1N1/p	1	0	0	1	0	0	0
965	Positive	Tehran	377	162173	1	2016	No	78	Female	0	0	0	0	0	0	0	0	A	H1N1/p	1	1	0	1	1	0	0
966	Positive	Tehran	377	162173	1	2016	No	36	Female	0	0	0	0	0	0	0	0	A	H1N1/p	1	1	0	1	1	0	0
967	Positive	Tehran	377	162173	12	2016	No	51	Female	0	1	0	1	0	0	0	0	A	H3N2	1	1	0	0	0	0	0
968	Positive	Tehran	377	162173	11	2016	No	71	Female	0	1	0	1	0	0	0	0	A	H3N2	1	0	0	1	0	0	0
969	Positive	Tehran	377	162173	11	2016	No	60	Male	Male	1	0	1	0	0	0	0	A	H3N2	0	0	0	0	0	0	0
970	Positive	Tehran	377	162173	3	2016	No	87	Female	0	1	0	1	0	0	0	0	A	H3N2	1	0	0	0	0	0	0
971	Positive	Tehran	377	162173	1	2016	No	54	Female	0	1	0	1	0	0	0	0	A	H1N1/p	1	1	0	0	0	0	0
972	Positive	Tehran	377	162173	1	2016	No	79	Female	0	1	0	1	0	0	0	0	A	H1N1/p	1	1	0	0	0	0	0
973	Positive	Tehran	377	162173	12	2016	No	52	Female	0	0	0	0	0	1	0	0	A	H3N2	0	0	0	0	1	0	0
974	Positive	Tehran	377	162173	12	2016	No	33	Male	Male	0	0	0	0	1	0	0	A	H3N2	0	1	0	1	1	0	0
975	Positive	Tehran	377	162173	12	2016	No	77	Female	0	1	1	0	0	0	0	0	A	H3N2	1	0	0	1	0	0	0
976	Positive	Tehran	377	162173	12	2016	No	81	Female	0	0	0	0	1	0	0	0	A	H3N2	1	1	0	1	0	0	0
977	Positive	Tehran	377	162173	11	2016	No	48	Female	0	1	0	0	0	0	0	0	A	H3N2	1	0	0	1	0	0	0
978	Positive	Tehran	377	162173	1	2016	No	62	Male	Male	1	0	0	0	0	0	0	A	H1N1/p	1	0	0	0	0	0	0
979	Positive	Tehran	377	162173	1	2016	No	83	Male	Male	1	0	0	0	0	0	0	A	H1N1/p	1	0	0	0	0	0	0
980	Positive	Tehran	377	162173	12	2016	No	66	Male	Male	1	1	0	0	0	0	0	A	H3N2	1	0	0	0	0	0	0
981	Positive	Tehran	377	162173	12	2016	No	83	Male	Male	1	1	0	0	0	0	0	A	H3N2	1	0	0	1	0	0	0
982	Positive	Tehran	377	162173	1	2016	No	44	Male	Male	1	1	0	0	0	0	0	A	H1N1/p	1	0	0	1	1	0	0
983	Positive	Tehran	377	162173	12	2016	No	81	Female	0	1	1	0	1	0	0	0	A	H3N2	1	1	0	1	0	0	0
984	Positive	Tehran	377	162173	1	2016	No	70	Male	Male	1	1	1	0	0	0	0	B	B	0	0	0	0	0	0	0
985	Positive	Tehran	377	162173	12	2016	No	31	Male	Male	0	0	0	0	0	0	0	A	H3N2	1	0	0	1	0	0	0
986	Positive	Tehran	377	162173	11	2016	No	16	Male	Male	0	0	0	0	0	0	0	A	H3N2	1	0	0	1	0	0	0
987	Positive	Tehran	377	162173	12	2016	No	83	Female	0	0	1	0	0	0	0	0	A	H3N2	1	0	0	0	0	0	0
988	Positive	Tehran	377	162173	2	2016	No	85	Male	Male	0	1	0	0	0	0	0	B	B	1	0	0	0	0	0	0
989	Positive	Tehran	377	162173	12	2016	No	52	Female	1	0	1	0	0	0	1	0	A	H3N2	1	1	0	1	0	0	0
990	Positive	Tehran	377	162173	12	2016	No	48	Female	0	0	0	0	0	0	0	0	A	H3N2	1	0	0	0	0	0	0
991	Positive	Tehran	377	162173	12	2016	No	78	Female	0	0	1	1	0	0	0	0	A	H3N2	1	0	0	1	0	0	0
992	Positive	Tehran	377	162173	12	2016	No	53	Male	Male	0	1	1	0	0	0	0	A	H3N2	1	1	0	1	0	0	0
993	Positive	Tehran	377	162173	1	2016	No	21	Female	0	0	0	0	0	0	0	0	A	H1N1/p	1	0	0	0	0	0	0
994	Positive	Tehran	377	162173	1	2016	No	40	Male	Male	0	0	0	0	0	0	0	A	H1N1/p	1	0	0	0	0	0	0
995	Positive	Tehran	377	162173	2	2016	No	49	Female	0	0	0	0	0	0	0	0	B	B	1	0	0	1	1	0	0
996	Positive	Tehran	377	162173	2	2016	No	6	Male	Male	0	0	0	0	0	0	0	B	B	1	0	0	1	0	0	0
997	Positive	Tehran	377	162173	2	2016	No	43	Female	0	0	0	0	0	0	0	0	A	H3N2	0	0	0	0	0	0	0
998	Positive	Tehran	377	162173	2	2016	No	21	Male	Male	0	0	0	0	0	0	0	A	H3N2	1	0	0	0	0	0	0
999	Positive	Tehran	377	162173	2	2016	No	68	Female	0	0	0	0	0	0	0	0	B	B	1	0	0	0	0	0	0
1000	Positive	Tehran	377	162173	10	2016	No	24	Female	1	0	0	0	0	0	0	0	A	H3N2	1	1	0	0	1	0	0
1001	Positive	Tehran	377	162173	2	2016	No	31	Male	Male	0	0	0	0	0	0	0	B	B	1	0	0	0	0	0	0
1002	Positive	Tehran	377	162173	1	2016	No	36	Male	Male	0	0	0	0	0	0	0	A	H1N1/p	1	0	0	0	0	0	0
1003	Positive	Tehran	377	162173	1	2016	No	44	Female	0	0	0	0	0	0	0	0	A	H1N1/p	1	1	0	1	1	0	0
1004	Positive	Tehran	377	162173	1	2016	No	55	Female	0	0	0	0	0	0	0	0	A	H1N1/p	1	0	0	0	1	0	0
1005	Positive	Tehran	377	162173	12	2016	No	52	Male	Male	1	0	1	0	0	0	0	A	H3N2	1	0	0	1	0	0	0
1006	Positive	Tehran	377	162173	12	2016	No	60	Female	0	1	0	1	0	0	0	0	A	H3N2	1	0	0	1	1	0	0
1007	Positive	Tehran	377	162173	11	2016	No	77	Male	Male	1	0	1	0	0	0	0	A	H3N2	1	0	0	0	0	0	0
1008	Positive	Tehran	377	162173	1	2016	No	59	Male	Male	1	0	1	0	0	0	0	A	H1N1/p	1	0	0	0	0	0	0
1009	Positive	Tehran	377	162173	12	2016	No	31	Male	Male	0	0	0	0	1	0	0	A	H3N2	0	0	0	0	0	0	0
1010	Positive	Tehran	377	162173	1	2016	No	60	Female	0	0	0	0	0	1	0	0	A	H1N1/p	1	1	0	0	0	0	0
1011	Positive	Tehran	377	162173	12	2016	No	59	Male	Male	0	0	1	0	1	0	0	A	H3N2	1	0	0	0	0	0	0
1012	Positive	Tehran	377	162173	12	2016	No	78	Female	0	0	0	0	0	0	0	0	A	H3N2	1	0	0	1	0	0	0
1013	Positive	Tehran	377	162173	1	2016	No	5	Female	0	0	0	0	0	0	0	0	A	H1N1/p	1	0	0	0	0	0	0
1014	Positive	Tehran	377	162173	1	2016	No	13	Female	0	0	0	0	0	0	0	0	A	H1N1/p	0	0	0	0	0	0	0
1015	Positive	Tehran	377	162173	12	2016	No	58	Male	Male	1	0	0	0	0	0	0	A	H3N2	1	1	0	0	0	0	0
1016	Positive	Tehran	377	162173	12	2016	No	77	Female	0	1	0	0	0	0	0	0	A	H3N2	1	0	0	0	0	0	0
1017	Positive	Tehran	377	162173	11	2016	No	77	Male	Male	1	0	0	0	0	0	0	A	H3N2	0	0	0	0	0	0	0
1018	Positive	Tehran	377	162173	1	2016	No	2	Male	Male	1	0	0	0	0	0	0	A	H1N1/p	1	0	0	0	0	0	0
1019	Positive	Tehran	377	162173	3	2016	No	67	Female	0	1	1	0	0	0	0	0	B	B	1	1	0	1	0	0	1
1020	Positive	Tehran	377	162173	1	2016	No	35	Male	Male	1	1	0	0	0	0	0	A	H1N1/p	1	0	0	0	0	0	0
1021	Positive	Tehran	377	162173	12	2016	No	61	Female	0	1	1	1	1	0	0	1	A	H3N2	1	0	0	1	0	1	0
1022	Positive	Tehran	377	162173	2	2016	No	35	Female	0	1	1	0	1	0	0	0	A	H3N2	1	1	0	1	1	0	0
1023	Positive	Tehran	377	162173	2	2016	No	90	Female	0	1	1	1	0	0	0	0	B	B	1	1	0	0	0	0	0
1024	Positive	Tehran	377	162173	1	2016	No	85	Female	0	1	1	1	0	0	0	0	A	H1N1/p	0	0	0	0	0	0	0
1025	Positive	Tehran	377	162173	3	2016	No	75	Female	0	1	0	1	0	0	0	0	B	B	1	0	0	0	0	0	0
1026	Positive	Tehran	377	162173	12	2016	No	3	Male	Male	0	0	0	0	0	0	0	A	H3N2	1	0	0	0	0	0	0
1027	Positive	Tehran	377	162173	1	2016	No	10	Male	Male	0	0	0	0	0	0	0	B	B	1	1	0	0	0	0	0
1028	Positive	Tehran	377	162173	1	2016	No	25	Male	Male	0	0	0	0	0	0	0	A	Other	1	1	0	1	0	0	0
1029	Positive	Tehran	377	162173	11	2016	No	75	Female	0	0	1	0	0	0	0	0	A	H3N2	1	0	0	1	1	0	0
1030	Positive	Tehran	377	162173	11	2016	No	45	Male	Male	0	1	0	0	0	0	0	A	H3N2	1	1	0	1	0	1	0
1031	Positive	Tehran	377	162173	12	2016	No	53	Male	Male	0	1	0	0	0	0	0	A	H3N2	0	0	0	1	1	0	0
1032	Positive	Tehran	377	162173	12	2016	No	51	Female	0	0	1	0	0	0	0	0	A	H3N2	1	0	0	0	0	0	0
1033	Positive	Tehran	377	162173	12	2016	No	93	Female	0	0	1	0	0	0	0	0	A	H3N2	0	0	0	0	0	0	0
1034	Positive	Tehran	377	162173	12	2016	No	70	Female	0	0	1	0	0	0	0	0	A	H3N2	1	1	0	1	1	0	0
1035	Positive	Tehran	377	162173	12	2016	No	80	Female	0	0	1	0	0	0	0	0	A	H3N2	1	1	0	1	0	0	0
1036	Positive	Tehran	377	162173	12	2016	No	59	Female	0	0	1	0	0	0	0	0	A	H3N2	1	1	0	1	0	0	1
1037	Positive	Tehran	377	162173	11	2016	No	88	Female	0	0	1	0	0	0	0	0	A	H3N2	0	0	0	0	0	0	0
1038	Positive	Tehran	377	162173	4	2016	No	2	Female	0	0	1	0	0	0	0	0	B	B	1	0	0	0	0	0	0
1039	Positive	Tehran	377	162173	2	2016	No	2	Female	0	0	1	0	0	0	0	0	A	H1N1/p	1	0	0	0	0	0	0
1040	Positive	Tehran	377	162173	2	2016	No	58	Female	0	0	1	0	0	0	0	0	A	H1N1/p	1	0	0	1	0	0	0
1041	Positive	Tehran	377	162173	2	2016	No	88	Male	Male	0	1	0	0	0	0	0	A	H1N1/p	0	0	0	0	0	0	0
1042	Positive	Tehran	377	162173	2	2016	No	83	Female	0	0	1	0	0	0	0	0	A	H3N2	1	0	0	0	0	0	0
1043	Positive	Tehran	377	162173	2	2016	No	51	Male	Male	0	1	0	0	0	0	0	A	H1N1/p	1	0	0	0	0	0	0
1044	Positive	Tehran	377	162173	2	2016	No	70	Male	Male	0	1	0	0	0	0	0	A	H1N1/p	0	0	0	0	0	0	0
1045	Positive	Tehran	377	162173	1	2016	No	18	Male	Male	0	1	0	0	0	0	0	A	H1N1/p	1	0	0	0	0	0	0
1046	Positive	Tehran	377	162173	1	2016	No	39	Female	0	0	1	0	0	0	0	0	A	H1N1/p	1	0	0	1	0	0	0
1047	Positive	Tehran	377	162173	1	2016	No	63	Female	0	0	1	0	0	0	0	0	A	H1N1/p	1	1	0	0	0	0	0
1048	Positive	Tehran	377	162173	12	2016	No	52	Female	0	0	0	0	0	0	0	0	A	H3N2	1	0	0	0	0	0	0
1049	Positive	Tehran	377	162173	12	2016	No	74	Female	0	0	0	0	0	0	0	0	A	H3N2	1	1	0	1	1	0	0
1050	Positive	Tehran	377	162173	1	2016	No	61	Male	Male	0	1	0	1	0	0	0	A	H3N2	0	0	0	1	0	0	0
1051	Positive	Tehran	377	162173	12	2016	No	53	Female	0	0	0	0	0	0	0	0	A	H3N2	1	0	0	0	0	0	0
1052	Positive	Tehran	377	162173	1	2016	No	74	Male	Male	0	1	0	1	0	0	0	A	H1N1/p	1	0	0	0	0	0	0
1053	Positive	Tehran	377	162173	12	2016	No	83	Male	Male	0	0	0	0	0	0	0	A	H3N2	1	0	0	0	0	0	1
1054	Positive	Tehran	377	162173	12	2016	No	3	Female	0	0	0	0	0	0	0	0	B	B	1	0	0	0	0	0	0
1055	Positive	Tehran	377	162173	12	2016	No	52	Female	0	0	0	0	0	0	0	0	A	H3N2	1	1	0	0	0	0	1
1056	Positive	Tehran	377	162173	12	2016	No	49	Male	Male	0	0	0	0	0	0	0	A	H3N2	1	0	0	0	0	0	0
1057	Positive	Tehran	377	162173	12	2016	No	27	Male	Male	0	0	0	0	0	0	0	A	H3N2	1	0	0	0	0	0	0
1058	Positive	Tehran	377	162173	12	2016	No	62	Male	Male	0	0	0	0	0	0	0	A	H3N2	1	1	0	1	0	0	0
1059	Positive	Tehran	377	162173	12	2016	No	29	Female	0	0	0	0	0	0	0	0	A	H3N2	0	1	0	1	1	0	0
1060	Positive	Tehran	377	162173	12	2016	No	78	Male	Male	0	0	0	0	0	0	0	A	H3N2	0	0	0	0	0	1	0
1061	Positive	Tehran	377	162173	12	2016	No	2	Male	Male	0	0	0	0	0	0	0	A	H3N2	1	0	0	0	0	0	0
1062	Positive	Tehran	377	162173	12	2016	No	3	Male	Male	0	0	0	0	0	0	0	A	H3N2	1	0	0	0	0	0	0
1063	Positive	Tehran	377	162173	12	2016	No	79	Female	0	0	0	0	0	0	0	0	A	H3N2	0	1	0	1	0	0	0
1064	Positive	Tehran	377	162173	12	2016	No	52	Female	0	0	0	0	0	0	0	0	A	H3N2	1	0	0	0	0	0	0
1065	Positive	Tehran	377	162173	12	2016	No	8	Female	0	0	0	0	0	0	0	0	A	H3N2	1	0	0	0	0	0	0
1066	Positive	Tehran	377	162173	12	2016	No	62	Female	0	0	0	0	0	0	0	0	A	H3N2	1	0	0	0	0	0	0
1067	Positive	Tehran	377	162173	12	2016	No	1	Male	Male	0	0	0	0	0	0	0	A	H3N2	1	0	0	0	0	0	0
1068	Positive	Tehran	377	162173	12	2016	No	87	Male	Male	0	0	0	0	0	0	0	A	H3N2	0	1	0	0	0	0	0
1069	Positive	Tehran	377	162173	12	2016	No	57	Female	0	0	1	1	0	0	0	0	A	H3N2	1	1	0	1	1	0	0
1070	Positive	Tehran	377	162173	12	2016	No	67	Female	0	0	1	1	0	0	0	0	A	H3N2	1	0	0	1	1	0	0
1071	Positive	Tehran	377	162173	12	2016	No	2	Female	0	0	0	0	0	0	0	0	A	H3N2	1	0	0	0	0	0	0
1072	Positive	Tehran	377	162173	12	2016	No	6	Male	Male	0	0	0	0	0	0	0	A	H3N2	1	1	0	0	0	0	0
1073	Positive	Tehran	377	162173	12	2016	No	81	Female	0	0	0	0	0	0	0	0	A	H3N2	1	0	0	0	0	0	0
1074	Positive	Tehran	377	162173	12	2016	No	28	Female	0	0	0	0	0	0	0	0	A	H3N2	1	0	0	0	1	0	0
1075	Positive	Tehran	377	162173	12	2016	No	63	Male	Male	0	0	0	1	0	0	0	A	H3N2	1	0	0	1	1	0	0
1076	Positive	Tehran	377	162173	12	2016	No	31	Male	Male	0	0	0	1	0	0	0	A	H3N2	1	1	0	0	0	0	0
1077	Positive	Tehran	377	162173	11	2016	No	23	Female	0	0	0	0	0	0	0	0	A	H3N2	1	0	0	1	1	0	0
1078	Positive	Tehran	377	162173	12	2016	No	49	Female	0	0	0	1	1	0	0	0	A	H3N2	1	0	0	0	0	0	0
1079	Positive	Tehran	377	162173	11	2016	No	40	Male	Male	0	0	0	0	0	0	0	A	H3N2	1	1	0	1	0	0	1
1080	Positive	Tehran	377	162173	12	2016	No	65	Female	0	0	0	0	0	0	1	0	A	H3N2	1	1	0	1	0	0	0
1081	Positive	Tehran	377	162173	11	2016	No	4	Male	Male	0	0	0	0	0	0	0	A	H3N2	1	0	0	0	0	0	0
1082	Positive	Tehran	377	162173	11	2016	No	54	Male	Male	0	0	0	0	0	0	0	A	H3N2	1	0	0	1	0	1	0
1083	Positive	Tehran	377	162173	11	2016	No	68	Male	Male	0	0	0	0	0	0	0	A	H3N2	1	0	0	0	0	0	0
1084	Positive	Tehran	377	162173	11	2016	No	93	Male	Male	0	0	0	0	0	0	0	A	H3N2	1	1	0	0	0	0	0
1085	Positive	Tehran	377	162173	11	2016	No	57	Female	0	0	0	0	0	0	0	0	A	H3N2	1	0	0	0	0	0	0
1086	Positive	Tehran	377	162173	11	2016	No	6	Male	Male	0	0	0	0	0	0	0	A	H3N2	1	1	0	1	1	1	0
1087	Positive	Tehran	377	162173	4	2016	No	35	Female	0	0	0	0	0	0	0	0	B	B	1	1	0	1	1	0	1
1088	Positive	Tehran	377	162173	3	2016	No	6	Male	Male	0	0	0	0	0	0	0	B	B	1	0	0	0	0	0	0
1089	Positive	Tehran	377	162173	3	2016	No	36	Female	0	0	0	0	0	0	0	0	B	B	1	0	0	0	0	0	0
1090	Positive	Tehran	377	162173	3	2016	No	18	Female	0	0	0	0	0	0	0	0	A	H3N2	1	1	0	1	0	0	0
1091	Positive	Tehran	377	162173	3	2016	No	38	Male	Male	0	0	0	0	0	0	0	B	B	1	1	0	1	0	0	0
1092	Positive	Tehran	377	162173	3	2016	No	31	Female	0	0	0	0	0	0	0	0	B	B	1	1	0	1	0	0	0
1093	Positive	Tehran	377	162173	2	2016	No	5	Male	Male	0	0	0	0	0	0	0	B	B	1	0	0	0	0	0	0
1094	Positive	Tehran	377	162173	2	2016	No	4	Male	Male	0	0	0	0	0	0	0	B	B	1	1	0	0	0	0	0
1095	Positive	Tehran	377	162173	2	2016	No	6	Male	Male	0	0	0	0	0	0	0	B	B	1	0	0	1	0	0	0
1096	Positive	Tehran	377	162173	2	2016	No	48	Female	0	0	0	0	0	0	0	0	B	B	1	0	0	1	1	0	0
1097	Positive	Tehran	377	162173	2	2016	No	30	Female	0	0	0	0	0	0	0	0	B	B	1	1	0	1	0	1	0
1098	Positive	Tehran	377	162173	2	2016	No	50	Female	0	0	0	0	0	0	0	0	B	B	1	1	0	0	0	0	0
1099	Positive	Tehran	377	162173	2	2016	No	2	Male	Male	0	0	0	0	0	0	0	B	B	0	0	0	0	0	0	0
1100	Positive	Tehran	377	162173	12	2016	No	33	Female	1	0	0	0	0	0	0	0	A	H3N2	1	0	0	1	0	0	0
1101	Positive	Tehran	377	162173	12	2016	No	29	Female	1	0	0	0	0	0	0	0	A	H3N2	0	0	0	0	0	0	0
1102	Positive	Tehran	377	162173	2	2016	No	68	Female	0	0	0	0	0	0	0	0	B	B	1	0	0	0	0	0	0
1103	Positive	Tehran	377	162173	2	2016	No	32	Female	0	0	0	0	0	0	0	0	B	B	1	0	0	1	0	0	0
1104	Positive	Tehran	377	162173	12	2016	No	32	Female	1	0	0	0	0	0	0	0	A	H3N2	1	1	0	1	0	0	1
1105	Positive	Tehran	377	162173	2	2016	No	72	Male	Male	0	0	0	0	0	0	0	A	H1N1/p	1	0	0	0	0	0	0
1106	Positive	Tehran	377	162173	2	2016	No	9	Male	Male	0	0	0	0	0	0	0	B	B	0	0	0	0	0	0	0
1107	Positive	Tehran	377	162173	2	2016	No	5	Male	Male	0	0	0	0	0	0	0	B	B	1	0	0	0	0	0	0
1108	Positive	Tehran	377	162173	10	2016	No	30	Female	1	0	0	0	0	0	0	0	A	H3N2	1	1	0	1	0	0	0
1109	Positive	Tehran	377	162173	2	2016	No	7	Male	Male	0	0	0	0	0	0	0	B	B	0	0	0	1	0	0	0
1110	Positive	Tehran	377	162173	2	2016	No	29	Female	0	0	0	0	0	0	0	0	A	H1N1/p	1	1	0	1	0	0	1
1111	Positive	Tehran	377	162173	2	2016	No	16	Male	Male	0	0	0	0	0	0	0	A	H3N2	1	0	0	1	0	0	0
1112	Positive	Tehran	377	162173	2	2016	No	1	Male	Male	0	0	0	0	0	0	0	B	B	1	1	0	0	0	0	0
1113	Positive	Tehran	377	162173	2	2016	No	1	Female	0	0	0	0	0	0	0	0	B	B	1	0	0	0	0	0	0
1114	Positive	Tehran	377	162173	2	2016	No	37	Male	Male	0	0	0	0	0	0	0	A	H1N1/p	1	0	0	0	0	0	0
1115	Positive	Tehran	377	162173	2	2016	No	26	Male	Male	0	0	0	0	0	0	0	A	H3N2	1	0	0	1	0	0	0
1116	Positive	Tehran	377	162173	2	2016	No	6	Female	0	0	0	0	0	0	0	0	B	B	0	0	0	1	0	0	0
1117	Positive	Tehran	377	162173	1	2016	No	68	Female	0	0	0	0	0	0	0	0	A	H1N1/p	1	0	0	1	0	0	0
1118	Positive	Tehran	377	162173	1	2016	No	43	Female	0	0	0	0	0	0	0	0	A	H1N1/p	1	0	0	0	0	0	0
1119	Positive	Tehran	377	162173	1	2016	No	27	Female	1	0	0	0	0	0	0	0	A	H1N1/p	1	0	0	0	1	0	0
1120	Positive	Tehran	377	162173	1	2016	No	1	Male	Male	0	0	0	0	0	0	0	A	H1N1/p	0	0	0	0	0	0	0
1121	Positive	Tehran	377	162173	1	2016	No	56	Female	1	0	0	0	0	0	0	0	A	H1N1/p	1	0	0	0	0	0	0
1122	Positive	Tehran	377	162173	1	2016	No	2	Female	0	0	0	0	0	0	0	0	A	H1N1/p	1	0	0	0	0	0	0
1123	Positive	Tehran	377	162173	1	2016	No	49	Female	0	0	0	0	0	0	0	0	A	H1N1/p	1	1	0	0	0	0	0
1124	Positive	Tehran	377	162173	1	2016	No	86	Male	Male	0	0	0	0	0	0	0	A	H1N1/p	0	0	0	1	0	0	0
1125	Positive	Tehran	377	162173	1	2016	No	73	Male	Male	0	0	0	0	0	0	0	A	H1N1/p	1	0	0	0	0	0	0
1126	Positive	Tehran	377	162173	1	2016	No	66	Male	Male	0	0	0	0	0	0	0	A	H3N2	1	0	0	1	0	0	0
1127	Positive	Tehran	377	162173	1	2016	No	4	Female	0	0	0	0	0	0	0	0	A	H1N1/p	1	0	0	0	0	0	0
1128	Positive	Tehran	377	162173	1	2016	No	3	Female	0	0	0	0	0	0	0	0	A	H1N1/p	1	0	0	0	0	0	0
1129	Positive	Tehran	377	162173	1	2016	No	38	Male	Male	0	0	0	0	0	0	0	A	H1N1/p	1	0	0	0	0	0	0
1130	Positive	Tehran	377	162173	1	2016	No	81	Female	0	0	0	0	0	0	0	0	A	H1N1/p	1	0	0	0	0	0	0
1131	Positive	Tehran	377	162173	1	2016	No	49	Male	Male	0	0	0	0	0	0	0	A	H1N1/p	1	0	0	0	0	0	0
1132	Positive	Tehran	377	162173	1	2016	No	23	Female	0	0	0	0	0	0	0	0	A	H1N1/p	1	0	0	1	0	0	0
1133	Positive	Tehran	377	162173	1	2016	No	40	Male	Male	0	0	0	0	0	0	0	A	H1N1/p	1	0	0	0	0	0	0
1134	Positive	Tehran	377	162173	1	2016	No	9	Female	0	0	0	0	0	0	0	0	A	H1N1/p	0	0	0	0	0	0	0
1135	Positive	Tehran	377	162173	12	2016	No	49	Male	Male	1	0	1	0	0	0	0	A	H3N2	1	1	0	1	0	0	1
1136	Positive	Tehran	377	162173	12	2016	No	79	Female	0	1	0	1	0	0	0	0	A	H3N2	1	0	0	1	0	0	0
1137	Positive	Tehran	377	162173	11	2016	No	67	Female	0	1	0	1	0	0	0	0	A	H3N2	1	0	0	0	0	0	0
1138	Positive	Tehran	377	162173	11	2016	No	66	Female	0	1	0	1	0	0	0	0	A	H3N2	1	1	0	1	1	0	0
1139	Positive	Tehran	377	162173	11	2016	No	89	Male	Male	1	0	1	0	0	0	0	A	H3N2	1	0	0	0	0	0	0
1140	Positive	Tehran	377	162173	1	2016	No	39	Male	Male	1	0	1	0	0	0	0	A	H1N1/p	0	0	0	0	0	0	0
1141	Positive	Tehran	377	162173	11	2016	No	49	Male	Male	0	0	0	0	0	0	0	A	H3N2	1	1	0	1	1	1	0
1142	Positive	Tehran	377	162173	12	2016	No	79	Female	0	0	0	0	0	1	0	0	A	H3N2	1	0	0	0	0	0	0
1143	Positive	Tehran	377	162173	11	2016	No	55	Female	0	0	0	0	0	1	0	0	A	H3N2	1	0	0	1	0	0	0
1144	Positive	Tehran	377	162173	10	2016	No	61	Male	Male	0	0	0	0	1	0	0	B	B	1	1	0	0	0	0	0
1145	Positive	Tehran	377	162173	4	2016	No	60	Female	0	0	0	0	0	1	0	0	A	H3N2	1	0	0	0	0	0	0
1146	Positive	Tehran	377	162173	2	2016	No	64	Female	0	0	0	0	0	1	0	0	A	H1N1/p	1	1	0	0	1	0	0
1147	Positive	Tehran	377	162173	1	2016	No	33	Male	Male	0	0	0	0	1	0	0	A	H1N1/p	1	0	0	0	0	0	0
1148	Positive	Tehran	377	162173	1	2016	No	40	Female	0	0	0	0	0	1	0	0	A	H1N1/p	1	1	0	1	1	0	0
1149	Positive	Tehran	377	162173	11	2016	No	59	Female	0	1	0	0	0	1	0	0	A	H3N2	0	0	0	0	0	1	0
1150	Positive	Tehran	377	162173	11	2016	No	28	Male	Male	0	0	0	0	0	0	0	A	H3N2	1	0	0	0	0	0	0
1151	Positive	Tehran	377	162173	11	2016	No	37	Female	0	0	0	0	0	0	0	0	A	H3N2	1	0	0	0	0	0	0
1152	Positive	Tehran	377	162173	12	2016	No	77	Female	0	1	0	0	0	0	0	0	A	H3N2	1	0	0	0	0	0	0
1153	Positive	Tehran	377	162173	11	2016	No	32	Female	0	1	0	0	0	0	0	0	A	H3N2	1	0	0	0	0	0	0
1154	Positive	Tehran	377	162173	4	2016	No	54	Female	0	1	0	0	0	0	0	0	A	H3N2	1	0	0	0	1	0	0
1155	Positive	Tehran	377	162173	2	2016	No	7	Female	0	1	0	0	0	0	0	0	B	B	1	0	0	1	0	0	0
1156	Positive	Tehran	377	162173	2	2016	No	84	Female	0	1	1	0	1	0	0	0	A	H3N2	1	0	0	0	0	0	0
1157	Positive	Tehran	377	162173	12	2016	No	84	Male	Male	1	1	0	0	0	0	0	A	H3N2	1	0	0	1	0	0	0
1158	Positive	Tehran	377	162173	3	2016	No	85	Male	Male	1	1	0	0	0	0	0	A	H3N2	1	0	0	0	0	0	0
1159	Positive	Tehran	377	162173	2	2016	No	66	Male	Male	1	1	0	0	0	0	0	B	B	1	0	0	0	0	0	0
1160	Positive	Tehran	377	162173	12	2016	No	66	Female	0	1	1	1	0	0	0	0	A	H3N2	1	0	0	0	0	0	0
1161	Positive	Tehran	377	162173	11	2016	No	52	Male	Male	1	1	1	0	0	0	0	A	H3N2	1	0	0	1	0	0	0
1162	Positive	Tehran	377	162173	11	2016	No	81	Female	0	1	0	0	1	0	0	0	A	H3N2	1	0	0	0	0	0	0
1163	Positive	Tehran	377	162173	12	2016	No	39	Female	0	1	0	1	0	0	0	0	A	H3N2	1	0	0	1	0	0	0
1164	Positive	Tehran	377	162173	12	2016	No	76	Male	Male	1	0	1	0	0	0	0	A	H3N2	1	0	0	1	0	0	0
1165	Positive	Tehran	377	162173	12	2016	No	55	Male	Male	0	0	0	0	0	0	0	A	H3N2	1	0	0	0	0	0	0
1166	Positive	Tehran	377	162173	11	2016	No	47	Male	Male	0	0	0	0	0	0	0	A	H3N2	1	0	0	0	0	0	0
1167	Positive	Tehran	377	162173	11	2016	No	42	Male	Male	0	0	0	0	0	0	0	A	H3N2	1	0	0	0	0	0	0
1168	Positive	Tehran	377	162173	3	2016	No	45	Female	0	0	0	0	0	0	0	0	A	H1N1/p	1	0	0	0	0	0	0
1169	Positive	Tehran	377	162173	2	2016	No	3	Female	0	0	0	0	0	0	0	0	B	B	1	0	0	0	0	0	0
1170	Positive	Tehran	377	162173	2	2016	No	6	Male	Male	0	0	0	0	0	0	0	A	H3N2	1	1	0	0	0	0	0
1171	Positive	Tehran	377	162173	1	2016	No	3	Male	Male	0	0	0	0	0	0	0	A	H1N1/p	1	0	0	0	0	0	0
1172	Positive	Tehran	377	162173	1	2016	No	91	Male	Male	0	0	0	0	0	0	0	A	H1N1/p	0	0	0	0	0	0	0
1173	Positive	Tehran	377	162173	12	2016	No	68	Female	0	0	1	0	0	0	0	0	A	H3N2	1	0	0	0	0	0	0
1174	Positive	Tehran	377	162173	12	2016	No	64	Female	0	0	1	0	0	0	0	0	A	H3N2	1	0	0	1	0	0	0
1175	Positive	Tehran	377	162173	12	2016	No	61	Female	0	0	1	0	0	0	0	0	A	H3N2	1	0	0	0	0	0	0
1176	Positive	Tehran	377	162173	12	2016	No	83	Male	Male	0	1	0	0	0	0	0	A	H3N2	0	0	0	0	0	0	0
1177	Positive	Tehran	377	162173	12	2016	No	70	Male	Male	0	1	0	0	0	0	0	A	H3N2	1	0	0	0	0	0	0
1178	Positive	Tehran	377	162173	12	2016	No	63	Male	Male	0	1	0	0	0	0	0	A	H3N2	1	0	0	0	0	0	0
1179	Positive	Tehran	377	162173	12	2016	No	58	Female	0	0	1	0	0	0	0	0	A	H3N2	1	1	0	1	0	0	0
1180	Positive	Tehran	377	162173	11	2016	No	54	Male	Male	0	1	0	0	0	0	0	A	H3N2	1	1	0	0	0	0	0
1181	Positive	Tehran	377	162173	11	2016	No	73	Male	Male	0	1	0	0	0	0	0	A	H3N2	1	0	0	1	0	0	0
1182	Positive	Tehran	377	162173	11	2016	No	83	Male	Male	0	1	0	0	0	0	0	A	H3N2	0	0	0	0	0	0	0
1183	Positive	Tehran	377	162173	11	2016	No	67	Female	0	0	1	0	0	0	0	0	A	H3N2	1	0	0	1	0	0	0
1184	Positive	Tehran	377	162173	4	2016	No	83	Male	Male	0	1	0	0	0	0	0	A	H3N2	1	0	0	0	0	0	0
1185	Positive	Tehran	377	162173	4	2016	No	72	Female	0	0	1	0	0	0	0	0	A	H3N2	0	0	0	0	0	0	0
1186	Positive	Tehran	377	162173	3	2016	No	81	Male	Male	0	1	0	0	0	0	0	B	B	0	0	0	0	0	0	0
1187	Positive	Tehran	377	162173	3	2016	No	66	Male	Male	0	1	0	0	0	0	0	B	B	1	1	0	1	1	0	0
1188	Positive	Tehran	377	162173	3	2016	No	86	Female	0	0	1	0	0	0	0	0	B	B	0	1	0	1	1	0	0
1189	Positive	Tehran	377	162173	2	2016	No	100	Female	0	0	1	0	0	0	0	0	A	H3N2	1	0	0	0	0	0	0
1190	Positive	Tehran	377	162173	1	2016	No	90	Male	Male	0	1	0	0	0	0	0	A	H1N1/p	1	0	0	0	0	0	0
1191	Positive	Tehran	377	162173	2	2016	No	77	Female	0	0	1	0	0	0	0	1	A	H1N1/p	0	0	0	1	0	0	0
1192	Positive	Tehran	377	162173	11	2016	No	64	Male	Male	0	1	0	1	0	0	0	A	H3N2	0	0	0	0	1	0	0
1193	Positive	Tehran	377	162173	1	2016	No	72	Female	0	0	1	0	1	0	0	0	A	H1N1/p	1	0	0	0	0	0	0
1194	Positive	Tehran	377	162173	12	2016	No	81	Male	Male	0	0	0	0	0	0	0	A	H3N2	1	0	0	1	0	0	0
1195	Positive	Tehran	377	162173	12	2016	No	92	Female	0	0	0	0	0	0	0	0	A	H3N2	1	0	0	0	0	0	0
1196	Positive	Tehran	377	162173	12	2016	No	61	Female	0	0	1	1	1	0	0	0	A	H3N2	0	1	0	1	0	0	0
1197	Positive	Tehran	377	162173	12	2016	No	77	Female	0	0	1	1	1	0	0	0	A	H3N2	0	0	0	0	0	0	0
1198	Positive	Tehran	377	162173	11	2016	No	61	Female	0	0	1	1	1	0	0	0	A	H3N2	1	0	0	0	0	0	0
1199	Positive	Tehran	377	162173	11	2016	No	62	Male	Male	0	1	1	1	0	0	0	A	H3N2	0	0	0	0	0	0	0
1200	Positive	Tehran	377	162173	1	2016	No	76	Male	Male	0	1	1	1	0	0	0	A	H1N1/p	0	0	0	0	0	0	0
1201	Positive	Tehran	377	162173	12	2016	No	44	Female	0	0	0	0	0	0	0	0	A	H3N2	1	0	0	0	0	0	0
1202	Positive	Tehran	377	162173	12	2016	No	86	Male	Male	0	0	0	0	0	0	0	A	H3N2	1	0	0	0	0	0	0
1203	Positive	Tehran	377	162173	12	2016	No	60	Male	Male	0	0	0	0	0	0	0	A	H3N2	1	0	0	0	0	0	0
1204	Positive	Tehran	377	162173	12	2016	No	82	Male	Male	0	0	0	0	0	0	0	A	H3N2	1	1	0	0	0	0	0
1205	Positive	Tehran	377	162173	12	2016	No	85	Male	Male	0	0	0	0	0	0	0	A	H3N2	1	0	0	0	0	0	1
1206	Positive	Tehran	377	162173	12	2016	No	92	Female	0	0	1	1	0	0	0	0	A	H3N2	0	0	0	0	0	0	0
1207	Positive	Tehran	377	162173	12	2016	No	73	Female	0	0	0	0	0	0	0	0	A	H3N2	1	0	0	0	0	0	0
1208	Positive	Tehran	377	162173	12	2016	No	68	Female	0	0	1	1	0	0	0	0	A	H3N2	1	1	0	0	0	0	0
1209	Positive	Tehran	377	162173	12	2016	No	58	Female	0	0	0	0	0	0	0	0	A	H3N2	0	1	0	1	1	1	0
1210	Positive	Tehran	377	162173	11	2016	No	62	Female	0	0	1	1	0	0	0	0	A	H3N2	1	0	0	1	0	0	0
1211	Positive	Tehran	377	162173	12	2016	No	69	Female	0	0	0	0	0	0	0	0	A	H3N2	1	0	0	0	0	0	0
1212	Positive	Tehran	377	162173	4	2016	No	83	Female	0	0	1	1	0	0	0	0	A	H3N2	0	0	0	0	0	0	0
1213	Positive	Tehran	377	162173	2	2016	No	79	Female	0	0	1	1	0	0	0	0	B	B	0	1	0	0	0	0	0
1214	Positive	Tehran	377	162173	2	2016	No	67	Female	0	0	1	1	0	0	0	0	A	H3N2	1	0	0	0	1	0	0
1215	Positive	Tehran	377	162173	2	2016	No	76	Female	0	0	1	1	0	0	0	0	B	B	1	0	0	0	0	0	0
1216	Positive	Tehran	377	162173	12	2016	No	44	Male	Male	0	0	0	0	0	0	0	A	H3N2	1	1	0	0	0	0	0
1217	Positive	Tehran	377	162173	12	2016	No	81	Male	Male	0	0	0	0	0	0	0	A	H3N2	1	0	0	0	0	0	0
1218	Positive	Tehran	377	162173	12	2016	No	29	Female	0	0	0	0	0	0	0	0	A	H3N2	1	1	0	1	0	0	0
1219	Positive	Tehran	377	162173	12	2016	No	44	Male	Male	0	0	0	0	0	0	0	A	H3N2	0	1	0	0	1	0	0
1220	Positive	Tehran	377	162173	12	2016	No	34	Female	0	0	0	0	0	0	0	0	A	H3N2	1	0	0	0	0	0	0
1221	Positive	Tehran	377	162173	12	2016	No	5	Female	0	0	0	0	0	0	0	0	A	H3N2	1	1	0	0	0	0	0
1222	Positive	Tehran	377	162173	12	2016	No	22	Female	0	0	0	0	0	0	0	0	A	H3N2	1	1	0	1	0	0	0
1223	Positive	Tehran	377	162173	12	2016	No	35	Male	Male	0	0	0	0	0	0	0	A	H3N2	1	0	0	1	1	0	0
1224	Positive	Tehran	377	162173	2	2016	No	73	Female	0	0	0	0	1	0	0	0	A	H3N2	1	0	0	0	0	0	0
1225	Positive	Tehran	377	162173	12	2016	No	34	Female	0	0	0	0	0	0	0	0	A	H3N2	0	0	0	0	0	0	0
1226	Positive	Tehran	377	162173	1	2016	No	35	Male	Male	0	0	0	1	0	0	0	A	H1N1/p	1	0	0	1	0	0	0
1227	Positive	Tehran	377	162173	11	2016	No	78	Male	Male	0	0	0	0	0	0	0	A	H3N2	1	0	0	0	0	0	0
1228	Positive	Tehran	377	162173	11	2016	No	54	Female	0	0	0	0	0	0	0	0	A	H3N2	1	0	0	0	0	0	0
1229	Positive	Tehran	377	162173	1	2016	No	51	Male	Male	0	0	1	1	0	0	0	A	H1N1/p	1	1	0	0	0	0	0
1230	Positive	Tehran	377	162173	12	2016	No	67	Female	0	0	0	0	1	0	0	0	A	H3N2	1	1	0	0	0	0	0
1231	Positive	Tehran	377	162173	11	2016	No	38	Female	0	0	0	0	0	0	0	0	A	H3N2	0	0	0	0	0	0	0
1232	Positive	Tehran	377	162173	11	2016	No	23	Male	Male	0	0	0	0	0	0	0	A	H3N2	0	0	0	0	0	0	0
1233	Positive	Tehran	377	162173	11	2016	No	47	Male	Male	0	0	0	0	0	0	0	A	H3N2	1	1	0	1	1	0	0
1234	Positive	Tehran	377	162173	11	2016	No	62	Male	Male	0	0	0	0	0	0	0	A	H3N2	1	0	0	1	1	0	0
1235	Positive	Tehran	377	162173	11	2016	No	28	Female	0	0	0	0	0	0	0	0	A	H3N2	1	1	0	0	1	0	0
1236	Positive	Tehran	377	162173	11	2016	No	45	Male	Male	0	0	0	0	0	0	0	A	H3N2	1	1	0	0	0	0	0
1237	Positive	Tehran	377	162173	11	2016	No	45	Female	0	0	0	0	0	0	0	0	A	H1N1/p	1	1	0	1	0	0	1
1238	Positive	Tehran	377	162173	5	2016	No	36	Female	0	0	0	0	0	0	0	0	A	H3N2	1	0	0	0	0	0	0
1239	Positive	Tehran	377	162173	4	2016	No	29	Female	0	0	0	0	0	0	0	0	A	H3N2	0	0	0	0	0	0	0
1240	Positive	Tehran	377	162173	4	2016	No	30	Male	Male	0	0	0	0	0	0	0	A	H3N2	0	0	0	1	0	0	0
1241	Positive	Tehran	377	162173	4	2016	No	50	Female	0	0	0	0	0	0	0	0	B	B	1	0	0	1	0	0	0
1242	Positive	Tehran	377	162173	3	2016	No	5	Male	Male	0	0	0	0	0	0	0	B	B	1	0	0	0	0	0	0
1243	Positive	Tehran	377	162173	3	2016	No	81	Male	Male	0	0	0	0	0	0	0	A	H3N2	1	0	0	0	0	0	0
1244	Positive	Tehran	377	162173	3	2016	No	78	Male	Male	0	0	0	0	0	0	0	A	H3N2	1	0	0	0	0	0	0
1245	Positive	Tehran	377	162173	3	2016	No	37	Female	0	0	0	0	0	0	0	0	B	B	1	0	0	1	0	0	0
1246	Positive	Tehran	377	162173	3	2016	No	58	Female	0	0	0	0	0	0	0	0	B	B	1	0	0	1	1	0	0
1247	Positive	Tehran	377	162173	3	2016	No	40	Female	0	0	0	0	0	0	0	0	B	B	1	1	0	1	0	0	0
1248	Positive	Tehran	377	162173	3	2016	No	29	Female	0	0	0	0	0	0	0	0	A	H1N1/p	1	1	0	0	0	0	0
1249	Positive	Tehran	377	162173	3	2016	No	5	Male	Male	0	0	0	0	0	0	0	B	B	1	1	0	0	0	0	0
1250	Positive	Tehran	377	162173	2	2016	No	89	Male	Male	0	0	0	0	0	0	0	A	H3N2	1	0	0	1	1	0	0
1251	Positive	Tehran	377	162173	2	2016	No	47	Female	0	0	0	0	0	0	0	0	A	H1N1/p	0	0	0	0	0	0	0
1252	Positive	Tehran	377	162173	2	2016	No	43	Female	0	0	0	0	0	0	0	0	A	H3N2	1	0	0	0	0	0	0
1253	Positive	Tehran	377	162173	2	2016	No	28	Female	0	0	0	0	0	0	0	0	B	B	1	1	0	0	0	0	0
1254	Positive	Tehran	377	162173	2	2016	No	33	Male	Male	0	0	0	0	0	0	0	B	B	1	0	0	1	1	0	0
1255	Positive	Tehran	377	162173	2	2016	No	31	Female	0	0	0	0	0	0	0	0	A	H3N2	1	1	0	1	0	0	0
1256	Positive	Tehran	377	162173	2	2016	No	34	Male	Male	0	0	0	0	0	0	0	B	B	1	1	0	1	0	0	0
1257	Positive	Tehran	377	162173	2	2016	No	36	Male	Male	0	0	0	0	0	0	0	B	B	1	1	0	1	1	0	0
1258	Positive	Tehran	377	162173	2	2016	No	32	Female	0	0	0	0	0	0	0	0	A	H1N1/p	1	1	0	1	0	0	0
1259	Positive	Tehran	377	162173	2	2016	No	1	Male	Male	0	0	0	0	0	0	0	B	B	1	0	0	0	0	0	0
1260	Positive	Tehran	377	162173	2	2016	No	45	Male	Male	0	0	0	0	0	0	0	B	B	1	0	0	1	0	0	0
1261	Positive	Tehran	377	162173	2	2016	No	11	Female	0	0	0	0	0	0	0	0	B	B	0	0	0	0	0	0	0
1262	Positive	Tehran	377	162173	2	2016	No	36	Female	0	0	0	0	0	0	0	0	B	B	1	0	0	0	0	0	0
1263	Positive	Tehran	377	162173	2	2016	No	22	Male	Male	0	0	0	0	0	0	0	A	H3N2	0	0	0	1	1	0	1
1264	Positive	Tehran	377	162173	2	2016	No	8	Male	Male	0	0	0	0	0	0	0	B	B	1	0	0	0	0	0	0
1265	Positive	Tehran	377	162173	2	2016	No	32	Female	1	0	0	0	0	0	0	0	B	B	1	0	0	0	0	0	0
1266	Positive	Tehran	377	162173	2	2016	No	32	Female	1	0	0	0	0	0	0	0	A	H1N1/p	1	0	0	0	1	0	0
1267	Positive	Tehran	377	162173	1	2016	No	33	Female	1	0	0	0	0	0	0	0	A	H1N1/p	1	0	0	0	0	0	0
1268	Positive	Tehran	377	162173	1	2016	No	2	Female	0	0	0	0	0	0	0	0	A	H1N1/p	1	0	0	1	0	0	0
1269	Positive	Tehran	377	162173	1	2016	No	38	Female	0	0	0	0	0	0	0	0	A	H1N1/p	1	0	0	0	0	0	0
1270	Positive	Tehran	377	162173	1	2016	No	2	Female	0	0	0	0	0	0	0	0	A	H1N1/p	1	0	0	0	0	0	0
1271	Positive	Tehran	377	162173	1	2016	No	3	Male	Male	0	0	0	0	0	0	0	A	H1N1/p	1	1	0	0	0	0	0
1272	Positive	Tehran	377	162173	1	2016	No	35	Female	0	0	0	0	0	0	0	0	A	H1N1/p	1	0	0	0	0	0	0
1273	Positive	Tehran	377	162173	1	2016	No	39	Male	Male	0	0	0	0	0	0	0	A	H1N1/p	0	0	0	0	0	0	0
1274	Positive	Tehran	377	162173	12	2016	No	66	Male	Male	1	0	1	0	0	0	0	A	H3N2	1	0	0	0	0	0	0
1275	Positive	Tehran	377	162173	12	2016	No	90	Female	0	1	0	1	0	0	0	0	A	H3N2	1	0	0	0	0	0	0
1276	Positive	Tehran	377	162173	12	2016	No	84	Female	0	1	0	1	0	0	0	0	A	H3N2	1	1	0	0	0	0	0
1277	Positive	Tehran	377	162173	3	2016	No	83	Female	0	1	0	1	0	0	0	0	A	H3N2	0	0	0	0	0	0	0
1278	Positive	Tehran	377	162173	2	2016	No	68	Male	Male	1	0	1	0	0	0	0	A	H3N2	1	0	0	1	0	0	0
1279	Positive	Tehran	377	162173	2	2016	No	73	Male	Male	1	0	1	0	0	0	0	B	B	1	0	0	0	0	0	0
1280	Positive	Tehran	377	162173	2	2016	No	2	Female	0	1	0	1	0	0	0	0	B	B	1	0	0	0	0	0	0
1281	Positive	Tehran	377	162173	2	2016	No	68	Female	0	1	0	1	0	0	0	0	A	H3N2	1	1	0	0	0	0	0
1282	Positive	Tehran	377	162173	1	2016	No	62	Male	Male	1	0	1	0	0	0	0	A	H3N2	1	0	0	0	0	0	0
1283	Positive	Tehran	377	162173	1	2016	No	85	Female	0	1	0	0	0	0	0	0	A	H1N1/p	0	0	0	0	0	0	0
1284	Positive	Tehran	377	162173	1	2016	No	35	Male	Male	0	0	0	0	0	0	0	A	H1N1/p	1	0	0	1	0	0	0
1285	Positive	Tehran	377	162173	12	2016	No	64	Female	0	0	1	0	0	0	0	0	A	H3N2	0	0	0	0	0	0	0
1286	Positive	Tehran	377	162173	2	2016	No	58	Male	Male	0	1	0	1	0	0	1	B	B	1	0	0	0	0	0	0
1287	Positive	Tehran	377	162173	12	2016	No	46	Female	0	0	0	0	0	0	0	0	A	H3N2	0	0	0	0	0	0	0
1288	Positive	Tehran	377	162173	4	2016	No	62	Male	Male	0	1	1	1	0	1	0	A	H3N2	1	0	0	0	0	0	0
1289	Positive	Tehran	377	162173	12	2016	No	53	Female	0	0	1	1	0	0	0	0	A	H3N2	0	0	0	0	0	0	0
1290	Positive	Tehran	377	162173	4	2016	No	77	Female	0	0	1	1	0	0	0	0	A	H3N2	1	1	0	1	1	0	0
1291	Positive	Tehran	377	162173	11	2016	No	36	Female	0	0	0	0	0	0	0	1	A	H3N2	1	1	0	1	0	0	0
1292	Positive	Tehran	377	162173	12	2016	No	25	Female	0	0	0	0	0	0	0	0	A	H3N2	1	1	0	1	0	0	0
1293	Positive	Tehran	377	162173	11	2016	No	31	Male	Male	0	0	0	0	0	0	0	A	H3N2	1	0	0	0	0	1	0
1294	Positive	Tehran	377	162173	11	2016	No	46	Male	Male	0	0	0	0	0	0	0	A	H3N2	1	0	0	0	0	0	0
1295	Positive	Tehran	377	162173	3	2016	No	30	Male	Male	0	0	0	0	0	0	0	B	B	1	0	0	0	0	0	0
1296	Positive	Tehran	377	162173	3	2016	No	32	Male	Male	0	0	0	0	0	0	0	B	B	1	0	0	0	0	0	0
1297	Positive	Tehran	377	162173	2	2016	No	8	Male	Male	0	0	0	0	0	0	0	B	B	1	0	0	0	0	0	0
1298	Positive	Tehran	377	162173	2	2016	No	75	Male	Male	0	0	0	0	0	0	0	B	B	0	0	0	0	0	0	0
1299	Positive	Tehran	377	162173	2	2016	No	59	Female	0	0	0	0	0	0	0	0	B	B	1	1	0	1	1	0	0
1300	Positive	Tehran	377	162173	2	2016	No	15	Female	0	0	0	0	0	0	0	0	B	B	1	0	0	1	0	0	0
1301	Positive	Tehran	377	162173	2	2016	No	72	Female	0	0	0	0	0	0	0	0	B	B	1	0	0	0	0	0	0
1302	Positive	Tehran	377	162173	2	2016	No	20	Female	0	0	0	0	0	0	0	0	A	H3N2	1	0	0	1	0	0	0
1303	Positive	Tehran	377	162173	2	2016	No	47	Male	Male	0	0	0	0	0	0	0	A	H3N2	1	0	0	1	1	0	0
1304	Positive	Tehran	377	162173	2	2016	No	4	Male	Male	0	0	0	0	0	0	0	B	B	1	0	0	0	0	0	0
1305	Positive	Tehran	377	162173	2	2016	No	30	Male	Male	0	0	0	0	0	0	0	B	B	1	0	0	0	0	0	0
1306	Positive	Tehran	377	162173	2	2016	No	62	Female	0	0	0	0	0	0	0	0	A	H3N2	1	0	0	1	0	0	0
1307	Positive	Tehran	377	162173	1	2016	No	61	Female	0	0	0	0	0	0	0	0	B	B	1	0	0	0	0	0	0
1308	Positive	Tehran	377	162173	2	2016	No	2	Female	0	0	0	0	0	0	0	0	A	H1N1/p	1	0	0	0	0	0	0
1309	Positive	Tehran	377	162173	1	2016	No	73	Female	0	0	0	0	0	0	0	0	B	B	0	0	0	0	0	0	0
1310	Positive	Tehran	377	162173	1	2016	No	3	Female	0	0	0	0	0	0	0	0	B	B	0	0	0	0	0	0	0
1311	Positive	Tehran	377	162173	1	2016	No	13	Male	Male	0	0	0	0	0	0	0	A	H1N1/p	0	0	0	0	0	0	0
1312	Positive	Tehran	377	162173	1	2016	No	62	Male	Male	0	0	0	0	0	0	0	A	H1N1/p	1	0	0	0	0	0	0
1313	Positive	Tehran	377	162173	1	2016	No	35	Male	Male	0	0	0	0	0	0	0	A	H1N1/p	1	0	0	0	0	0	0
1314	Positive	Tehran	377	162173	1	2016	No	3	Male	Male	0	0	0	0	0	0	0	B	B	1	0	0	0	0	0	0
1315	Positive	Tehran	377	162173	1	2016	No	55	Female	0	0	0	0	0	0	0	0	A	H1N1/p	1	0	0	0	0	0	0
1316	Positive	Tehran	377	162173	1	2016	No	35	Male	Male	0	0	0	0	0	0	0	A	H1N1/p	1	0	0	0	0	0	0
1317	Positive	Tehran	377	162173	1	2016	No	32	Female	0	0	0	0	0	0	0	0	A	H1N1/p	1	1	0	0	0	0	0
1318	Positive	Tehran	377	162173	1	2016	No	50	Female	0	0	0	0	0	0	0	0	A	H1N1/p	0	0	0	1	0	0	0
1319	Positive	Tehran	377	162173	1	2016	No	36	Male	Male	0	0	0	0	0	0	0	A	H3N2	1	0	0	1	0	0	0
1320	Positive	Tehran	377	162173	1	2016	No	36	Female	0	0	0	0	0	0	0	0	A	H1N1/p	1	0	0	1	0	0	0
1321	Positive	Tehran	377	162173	1	2016	No	7	Male	Male	0	0	0	0	0	0	0	A	H1N1/p	1	0	0	0	0	0	0
1322	Positive	Tehran	377	162173	1	2016	No	36	Female	0	0	0	0	0	0	0	0	A	H1N1/p	1	0	0	0	0	0	0
1323	Positive	Tehran	377	162173	1	2016	No	35	Female	0	1	0	1	0	0	0	0	A	H1N1/p	1	0	0	1	0	0	0
1324	Positive	Khorasan North	68	3486.27	11	2016	No	56	Male	Male	1	0	0	0	0	0	0	A	H3N2	1	1	0	1	0	0	0
1325	Positive	Khorasan North	68	3486.27	1	2016	No	72	Male	Male	0	0	0	1	0	0	0	A	H1N1/p	1	0	0	0	0	0	0
1326	Positive	Khorasan North	68	3486.27	2	2016	No	25	Male	Male	0	0	0	0	0	0	0	B	B	1	1	0	1	0	0	0
1327	Positive	Khorasan North	68	3486.27	2	2016	No	19	Female	0	0	0	0	0	0	0	0	B	B	1	1	0	0	0	0	0
1328	Positive	Khorasan Razavi	81	1692.35	12	2016	No	4	Female	0	0	0	0	0	0	0	0	B	B	1	1	0	0	0	0	0
1329	Positive	Khorasan Razavi	81	1692.35	12	2016	No	2	Female	0	0	0	0	0	0	0	0	A	H3N2	1	0	0	0	0	0	0
1330	Positive	Khorasan Razavi	81	1692.35	12	2016	No	2	Male	Male	0	0	0	0	0	0	0	A	H3N2	1	0	0	0	0	0	0
1331	Positive	Khorasan Razavi	81	1692.35	12	2016	No	1	Male	Male	0	0	0	0	0	0	0	A	H3N2	1	0	0	0	0	0	0
1332	Positive	Khorasan Razavi	81	1692.35	12	2016	No	38	Male	Male	0	0	0	0	0	0	0	A	H3N2	1	1	0	0	1	0	0
1333	Positive	Khorasan Razavi	81	1692.35	12	2016	No	1	Female	0	0	0	0	0	0	0	0	A	H3N2	0	0	0	1	0	0	0
1334	Positive	Azerbaijan East	138	1677.12	12	2016	No	82	Male	Male	1	1	0	1	0	0	0	A	H3N2	1	1	0	1	1	0	0
1335	Positive	Azerbaijan East	138	1677.12	12	2016	No	84	Male	Male	0	0	0	0	0	0	0	A	H3N2	1	1	0	0	0	0	0
1336	Positive	Azerbaijan East	138	1677.12	12	2016	No	67	Female	0	0	1	0	0	0	0	0	A	H3N2	1	1	0	0	0	0	0
1337	Positive	Azerbaijan East	138	1677.12	12	2016	No	71	Female	0	0	1	0	0	0	0	0	A	H3N2	1	1	0	1	1	0	0
1338	Positive	Azerbaijan East	138	1677.12	12	2016	No	65	Male	Male	0	1	0	0	0	0	0	A	H3N2	1	1	0	0	0	0	0
1339	Positive	Azerbaijan East	138	1677.12	12	2016	No	78	Female	0	0	1	0	0	0	0	0	A	H3N2	1	0	0	0	0	0	0
1340	Positive	Azerbaijan East	138	1677.12	12	2016	No	62	Female	0	0	1	0	0	0	0	0	A	H3N2	1	1	0	1	0	0	0
1341	Positive	Azerbaijan East	138	1677.12	12	2016	No	28	Male	Male	0	0	0	0	0	0	0	A	H3N2	1	1	0	1	1	0	0
1342	Positive	Azerbaijan East	138	1677.12	12	2016	No	63	Male	Male	0	0	0	0	0	0	0	A	H3N2	1	1	0	1	0	0	0
1343	Positive	Azerbaijan East	138	1677.12	12	2016	No	72	Female	0	0	0	0	0	0	0	0	A	H3N2	1	1	0	1	0	0	0
1344	Positive	Azerbaijan East	138	1677.12	12	2016	No	15	Male	Male	0	0	0	0	0	0	0	A	H3N2	1	1	0	1	0	0	0
1345	Positive	Azerbaijan East	138	1677.12	11	2016	No	64	Male	Male	0	0	0	0	0	0	0	A	H3N2	1	1	0	0	0	1	0
1346	Positive	Azerbaijan East	138	1677.12	12	2016	No	31	Female	1	0	0	0	0	0	0	0	A	H3N2	1	1	0	1	1	0	0
1347	Positive	Azerbaijan East	138	1677.12	11	2016	No	22	Female	1	0	0	0	0	0	0	0	A	H3N2	1	0	0	1	0	0	0
1348	Positive	Azerbaijan East	138	1677.12	11	2016	No	31	Female	1	0	0	0	0	0	0	0	A	H3N2	1	1	0	1	0	0	0
1349	Positive	Azerbaijan East	138	1677.12	11	2016	No	27	Female	1	0	0	0	0	0	0	0	A	H3N2	0	1	0	1	0	0	0
1350	Positive	Azerbaijan East	138	1677.12	12	2016	No	46	Female	0	1	0	1	0	0	0	0	A	H3N2	1	0	0	1	0	0	0
1351	Positive	Azerbaijan East	138	1677.12	1	2016	No	32	Female	0	0	0	0	0	0	0	0	A	H1N1/p	1	1	0	1	1	0	0
1352	Positive	Mazandaran	208	279.765	3	2016	No	77	Female	0	0	1	1	0	0	0	0	A	H3N2	0	0	0	1	0	0	0
1353	Positive	Mazandaran	208	279.765	3	2016	No	1	Female	1	0	0	0	0	0	0	0	A	H3N2	1	0	0	1	0	0	0
1354	Positive	Fars	44	5737.05	10	2016	No	81	Female	0	0	1	0	0	0	0	0	A	Other	0	1	0	0	0	1	0
1355	Positive	Fars	44	5737.05	12	2016	No	21	Male	Male	0	0	0	0	0	0	0	A	H3N2	1	0	0	0	0	1	0
1356	Positive	Fars	44	5737.05	11	2016	No	35	Female	0	0	0	0	0	0	0	0	A	H3N2	1	0	0	1	1	0	0
1357	Positive	Fars	44	5737.05	11	2016	No	62	Male	Male	0	0	0	0	0	0	0	A	H3N2	0	0	0	0	0	0	0
1358	Positive	Fars	44	5737.05	11	2016	No	51	Female	0	0	0	0	0	0	0	0	A	H3N2	1	1	0	0	1	0	0
1359	Positive	Fars	44	5737.05	11	2016	No	27	Male	Male	0	0	0	0	0	0	0	A	H3N2	1	1	0	1	0	0	0
1360	Positive	Fars	44	5737.05	10	2016	No	65	Female	0	0	0	0	0	0	0	0	A	Other	1	0	0	1	1	0	0
1361	Positive	Fars	44	5737.05	10	2016	No	48	Male	Male	0	0	0	0	0	0	0	A	Other	1	1	0	1	1	0	0
1362	Positive	Kerman	176	8602.18	2	2016	No	5	Male	Male	1	0	0	0	0	0	0	B	B	1	0	0	0	0	0	0
1363	Positive	Kerman	176	8602.18	1	2016	No	59	Male	Male	1	1	0	0	0	0	0	B	B	1	0	0	1	0	0	0
1364	Positive	Kerman	176	8602.18	5	2016	No	36	Male	Male	0	0	0	0	0	0	0	B	B	1	1	0	1	0	0	0
1365	Positive	Kerman	176	8602.18	3	2016	No	41	Male	Male	0	0	0	0	0	0	0	B	B	1	0	0	1	1	0	0
1366	Positive	Kerman	176	8602.18	3	2016	No	27	Female	1	0	0	0	0	0	0	0	B	B	1	1	0	1	1	0	0
1367	Positive	Kerman	176	8602.18	3	2016	No	33	Female	1	0	0	0	0	0	0	0	B	B	1	1	0	1	1	0	0
1368	Positive	Kerman	176	8602.18	2	2016	No	34	Female	1	0	0	0	0	0	0	0	B	B	1	0	0	0	1	0	0
1369	Positive	Kerman	176	8602.18	1	2016	No	25	Female	1	0	0	0	0	0	0	0	B	B	1	0	0	1	0	0	0
1370	Positive	Kerman	176	8602.18	2	2016	No	34	Male	Male	0	0	0	0	0	0	0	B	B	1	1	0	1	0	0	0
1371	Positive	Kerman	176	8602.18	2	2016	No	33	Female	1	0	0	1	0	0	0	0	B	B	1	0	0	1	1	0	0
1372	Positive	Mazandaran	219	1595.33	2	2016	No	61	Female	0	0	0	0	0	1	0	0	A	H1N1/p	1	1	0	1	1	0	0
1373	Positive	Mazandaran	219	1595.33	1	2016	No	27	Male	Male	0	0	0	0	0	0	0	A	H1N1/p	1	0	0	0	0	0	0
1374	Positive	Mazandaran	219	1595.33	12	2016	No	1	Male	Male	0	0	0	0	0	0	0	A	H3N2	1	0	0	0	0	0	0
1375	Positive	Mazandaran	219	1595.33	12	2016	No	32	Male	Male	0	0	0	0	0	0	0	A	H3N2	1	0	0	1	0	0	0
1376	Positive	Mazandaran	219	1595.33	12	2016	No	31	Female	1	0	0	0	0	0	0	0	A	H3N2	1	0	0	1	1	0	0
1377	Positive	Mazandaran	219	1595.33	12	2016	No	35	Female	1	0	0	0	0	0	0	0	A	H3N2	1	1	0	1	1	0	0
1378	Positive	Mazandaran	219	1595.33	2	2016	No	24	Female	1	0	0	0	0	0	0	0	A	H3N2	1	1	0	1	0	0	0
1379	Positive	Mazandaran	219	1595.33	1	2016	No	24	Female	1	0	0	0	0	0	0	0	A	H1N1/p	1	0	0	0	0	0	0
1380	Positive	Mazandaran	219	1595.33	1	2016	No	34	Female	1	0	0	0	0	0	0	0	A	H1N1/p	1	1	0	0	0	0	1
1381	Positive	Mazandaran	219	1595.33	1	2016	No	31	Female	1	0	0	0	0	0	0	0	A	H1N1/p	1	1	0	1	0	0	0
1382	Positive	Mazandaran	219	1595.33	1	2016	No	26	Female	1	0	0	0	0	0	0	0	A	H1N1/p	1	1	0	1	1	0	0
1383	Positive	Mazandaran	219	1595.33	1	2016	No	22	Female	1	0	0	0	0	0	0	0	A	H1N1/p	1	0	0	1	0	0	0
1384	Positive	Azerbaijan West	332	1036.16	12	2016	No	21	Female	1	0	0	0	0	0	0	0	A	H3N2	1	0	0	0	0	0	0
1385	Positive	Azerbaijan West	332	1036.16	12	2016	No	33	Female	1	0	0	0	0	0	0	0	A	H3N2	1	0	0	0	0	0	0
1386	Positive	Azerbaijan West	332	1036.16	12	2016	No	34	Female	1	0	0	0	0	0	0	0	A	H3N2	1	0	0	1	1	0	0
1387	Positive	Khorasan Razavi	98	3350.23	11	2016	No	29	Male	Male	0	0	0	0	0	0	0	A	H3N2	1	0	0	0	0	0	0
1388	Positive	Khorasan Razavi	98	3350.23	11	2016	No	8	Female	0	0	1	0	0	0	0	0	A	H3N2	1	1	0	1	0	0	0
1389	Positive	Khorasan Razavi	98	3350.23	11	2016	No	84	Male	Male	0	0	0	0	0	0	0	A	H3N2	0	1	0	1	1	0	0
1390	Positive	Khorasan Razavi	98	3350.23	11	2016	No	11	Female	0	0	0	0	0	0	0	0	A	H3N2	1	0	0	1	1	0	0
1391	Positive	Khorasan Razavi	98	3350.23	11	2016	No	6	Female	0	0	0	0	0	0	0	0	A	H3N2	1	0	0	1	1	0	0
1392	Positive	Hormozgan	361	9513.47	11	2016	No	101	Male	Male	0	1	0	0	0	0	0	A	H3N2	0	0	0	0	0	0	0
1393	Positive	Yazd	338	8183.12	10	2016	No	68	Female	0	0	0	0	0	0	0	0	A	H3N2	1	0	0	1	1	0	0
1394	Positive	Zanjan	346	5168	12	2016	No	21	Female	0	0	0	0	0	0	0	0	A	H3N2	1	0	0	0	0	0	0
1395	Positive	Zanjan	346	5168	12	2016	No	61	Female	0	0	0	0	0	0	0	0	A	H3N2	1	0	0	0	0	0	0
1396	Positive	Zanjan	346	5168	12	2016	No	86	Female	0	0	0	0	0	0	0	0	A	H3N2	0	0	0	0	0	0	0
1397	Positive	Zanjan	346	5168	12	2016	No	17	Female	0	0	0	0	0	0	0	0	A	H3N2	1	0	0	0	0	0	0
1398	Positive	Zanjan	346	5168	12	2016	No	28	Female	0	0	0	0	0	0	0	0	A	H3N2	1	0	0	0	0	0	0
1399	Positive	Zanjan	346	5168	12	2016	No	31	Female	0	0	0	0	0	0	0	0	A	H3N2	1	0	0	0	0	0	0
1400	Positive	Zanjan	346	5168	12	2016	No	27	Male	Male	0	0	0	0	0	0	0	A	H3N2	1	0	0	0	0	0	0
1401	Positive	Zanjan	346	5168	12	2016	No	38	Female	0	0	0	0	0	0	0	0	A	H3N2	1	0	0	0	0	0	0
1402	Positive	Zanjan	346	5168	12	2016	No	81	Male	Male	0	0	0	0	0	0	0	A	H3N2	1	0	0	0	0	0	0
1403	Positive	Zanjan	346	5168	12	2016	No	31	Female	0	0	0	0	0	0	0	0	A	H3N2	1	0	0	0	0	0	0
1404	Positive	Zanjan	346	5168	12	2016	No	31	Female	0	0	0	0	0	0	0	0	A	H3N2	1	0	0	0	0	0	0
1405	Positive	Zanjan	346	5168	12	2016	No	71	Female	0	0	0	0	0	0	0	0	A	H3N2	1	0	0	0	0	0	0
1406	Positive	Zanjan	346	5168	12	2016	No	82	Female	0	0	0	0	0	0	0	0	A	H3N2	1	0	0	0	0	0	0
1407	Positive	Zanjan	346	5168	12	2016	No	1	Female	0	0	0	0	0	0	0	0	A	H3N2	1	0	0	0	0	0	0
1408	Positive	Zanjan	346	5168	12	2016	No	81	Male	Male	0	0	0	0	0	0	0	A	H3N2	1	0	0	0	0	0	0
1409	Positive	Zanjan	346	5168	12	2016	No	67	Female	0	0	0	0	0	0	0	0	A	H1N1/p	1	0	0	0	0	0	0
1410	Positive	Zanjan	346	5168	12	2016	No	71	Female	0	0	0	0	0	0	0	0	A	H3N2	1	0	0	0	0	0	0
1411	Positive	Zanjan	346	5168	12	2016	No	49	Female	0	0	0	0	0	0	0	0	A	H3N2	1	0	0	0	0	0	0
1412	Positive	Zanjan	346	5168	12	2016	No	23	Female	0	0	0	0	0	0	0	0	A	H3N2	1	0	0	0	0	0	0
1413	Positive	Zanjan	346	5168	12	2016	No	41	Female	0	0	0	0	0	0	0	0	A	H3N2	1	0	0	0	0	0	0
1414	Positive	Zanjan	346	5168	12	2016	No	71	Female	0	0	0	0	0	0	0	0	A	H3N2	1	0	0	0	0	0	0
1415	Positive	Zanjan	346	5168	12	2016	No	31	Male	Male	0	0	0	0	0	0	0	A	H3N2	1	0	0	0	0	0	0
1416	Positive	Zanjan	346	5168	12	2016	No	55	Male	Male	0	0	0	0	0	0	0	A	H3N2	1	0	0	0	0	0	0
1417	Positive	Zanjan	346	5168	12	2016	No	51	Female	0	0	0	0	0	0	0	0	A	H3N2	1	0	0	0	0	0	0
1418	Positive	Zanjan	346	5168	12	2016	No	31	Female	0	0	0	0	0	0	0	0	A	H3N2	1	0	0	0	0	0	0
1419	Positive	Zanjan	346	5168	11	2016	No	1	Female	0	0	0	0	0	0	0	0	A	H3N2	1	0	0	0	0	0	0
1420	Positive	Zanjan	346	5168	11	2016	No	31	Female	0	0	0	0	0	0	0	0	A	H3N2	1	0	0	0	0	0	0
1421	Positive	Zanjan	346	5168	11	2016	No	38	Female	0	0	0	0	0	0	0	0	A	H3N2	1	0	0	0	0	0	0
1422	Positive	Zanjan	346	5168	11	2016	No	41	Female	0	0	0	0	0	0	0	0	A	H3N2	1	0	0	0	0	0	0
1423	Positive	Zanjan	346	5168	11	2016	No	49	Female	0	0	0	0	0	0	0	0	A	H3N2	1	0	0	0	0	0	0
1424	Positive	Zanjan	346	5168	3	2016	No	38	Female	0	0	0	0	0	0	0	0	B	B	1	0	0	0	0	0	0
1425	Positive	Zanjan	346	5168	2	2016	No	37	Female	0	0	0	0	0	0	0	0	B	B	1	0	0	0	0	0	0
1426	Positive	Zanjan	346	5168	2	2016	No	7	Male	Male	0	0	0	0	0	0	0	B	B	1	0	0	0	0	0	0
1427	Positive	Zanjan	346	5168	2	2016	No	1	Male	Male	0	0	0	0	0	0	0	A	H1N1/p	1	0	0	0	0	0	0
1428	Positive	Zanjan	346	5168	2	2016	No	1	Male	Male	0	0	0	0	0	0	0	B	B	1	0	0	0	0	0	0
1429	Positive	Zanjan	346	5168	2	2016	No	71	Male	Male	0	0	0	0	0	0	0	A	H1N1/p	1	0	0	0	0	0	0
1430	Positive	Zanjan	346	5168	2	2016	No	81	Male	Male	0	0	0	0	0	0	0	B	B	1	0	0	0	0	0	0
1431	Positive	Zanjan	346	5168	1	2016	No	63	Male	Male	0	0	0	0	0	0	0	A	Other	1	0	0	0	0	0	0
1432	Positive	Lorestan	281	5002.07	11	2016	No	33	Male	Male	0	0	0	0	0	0	0	A	H1N1/p	1	1	0	1	1	1	0
1433	Positive	Lorestan	281	5002.07	1	2016	No	56	Male	Male	0	0	0	0	0	0	0	A	H1N1/p	1	1	0	1	0	0	0
1434	Positive	Zanjan	347	459.51	12	2016	No	83	Male	Male	1	1	0	0	0	0	0	A	H3N2	1	1	0	0	1	0	0
1435	Positive	Zanjan	347	459.51	12	2016	No	80	Female	0	0	1	1	0	0	0	0	A	H3N2	1	0	0	0	0	0	0
1436	Positive	Zanjan	347	459.51	12	2016	No	82	Female	0	0	0	0	0	0	0	0	A	H3N2	1	0	0	1	1	0	0
1437	Positive	Zanjan	347	459.51	12	2016	No	1	Male	Male	0	0	0	0	0	0	0	A	H3N2	0	0	0	0	0	0	0
1438	Positive	Zanjan	347	459.51	11	2016	No	44	Female	0	0	0	0	0	0	0	0	A	H3N2	1	1	0	0	1	0	0
1439	Positive	Zanjan	347	459.51	12	2016	No	26	Female	1	0	0	0	0	0	0	0	A	H3N2	1	0	0	0	0	0	0
1440	Positive	Zanjan	347	459.51	12	2016	No	30	Female	1	0	0	0	0	0	0	0	A	H3N2	1	0	0	0	1	0	0
1441	Positive	Zanjan	347	459.51	12	2016	No	28	Female	1	0	0	0	0	0	0	0	A	H3N2	1	0	0	0	1	0	0
1442	Positive	Zanjan	347	459.51	2	2016	No	25	Female	0	0	0	0	0	0	0	0	B	B	1	0	0	0	1	0	0
1443	Positive	Zanjan	347	459.51	2	2016	No	37	Female	0	0	0	0	0	0	0	0	B	B	1	0	0	0	1	0	0
1444	Positive	Zanjan	347	459.51	2	2016	No	37	Male	Male	0	0	0	0	0	0	0	B	B	1	1	0	0	1	0	0
1445	Positive	Zanjan	347	459.51	3	2016	No	25	Female	1	0	0	0	0	0	0	0	B	B	1	0	0	0	1	0	0
1446	Positive	Zanjan	347	459.51	3	2016	No	28	Female	1	0	0	0	0	0	0	0	B	B	1	1	0	0	0	0	0
1447	Positive	Zanjan	347	459.51	3	2016	No	26	Female	1	0	0	0	0	0	0	0	B	B	1	1	0	0	1	0	0
1448	Positive	Zanjan	347	459.51	2	2016	No	32	Female	1	0	0	0	0	0	0	0	B	B	1	0	0	0	1	0	0
1449	Positive	Zanjan	347	459.51	2	2016	No	30	Female	1	0	0	0	0	0	0	0	B	B	1	1	0	0	1	0	0
1450	Positive	Zanjan	347	459.51	2	2016	No	24	Female	1	0	0	0	0	0	0	0	A	Other	1	1	0	0	1	0	0
1451	Positive	Zanjan	347	459.51	12	2016	No	44	Male	Male	1	0	1	0	0	0	0	A	H3N2	1	0	0	0	1	0	0
1452	Positive	Zanjan	347	459.51	12	2016	No	61	Male	Male	1	0	1	0	0	0	0	A	H3N2	1	0	0	0	1	0	0
1453	Positive	Zanjan	347	459.51	12	2016	No	21	Female	0	1	0	1	0	0	0	0	A	H3N2	1	0	0	0	0	0	0
1454	Positive	Zanjan	347	459.51	11	2016	No	80	Female	0	1	0	1	0	0	0	0	A	H3N2	1	1	0	1	0	0	0
1455	Positive	Ardabil	290	2794.84	5	2016	No	31	Female	1	0	0	0	0	0	0	0	B	B	1	0	0	0	0	0	0
1456	Positive	Markazi	195	2393.7	12	2016	No	87	Female	0	0	1	0	0	0	0	0	A	H3N2	1	0	0	1	1	0	0
1457	Positive	Markazi	195	2393.7	12	2016	No	68	Female	0	0	1	0	0	0	0	0	A	H3N2	1	0	0	1	0	0	0
1458	Positive	Markazi	195	2393.7	12	2016	No	89	Female	0	0	1	0	0	0	0	0	A	H3N2	1	1	0	1	1	0	0
1459	Positive	Markazi	195	2393.7	12	2016	No	34	Female	1	0	0	0	0	0	0	0	A	H3N2	1	0	0	1	1	0	0
1460	Positive	Markazi	195	2393.7	12	2016	No	22	Female	1	0	0	0	0	0	0	0	A	H3N2	1	0	0	1	1	0	0
1461	Positive	Markazi	195	2393.7	12	2016	No	35	Female	1	0	0	0	0	0	0	0	A	H3N2	1	1	0	1	1	0	0
1462	Positive	Isfahan	260	175.809	1	2016	No	29	Female	1	0	0	0	0	0	0	0	B	B	0	0	0	1	0	0	0
1463	Positive	Isfahan	260	175.809	1	2016	No	62	Male	Male	1	0	1	0	0	0	0	A	H1N1/p	1	1	0	0	0	0	0
1464	Positive	Khorasan Razavi	84	9797.15	1	2016	No	58	Female	0	0	0	1	0	0	0	0	A	H1N1/p	1	0	0	0	0	0	0
1465	Positive	Khorasan Razavi	84	9797.15	1	2016	No	64	Male	Male	0	1	1	0	0	0	0	A	H1N1/p	1	0	0	0	0	0	0
1466	Positive	Khorasan Razavi	84	9797.15	12	2016	No	42	Male	Male	0	0	0	0	0	0	0	A	H3N2	1	1	0	1	0	0	0
1467	Positive	Khorasan Razavi	84	9797.15	12	2016	No	21	Female	1	0	0	0	0	0	0	0	A	H3N2	1	0	0	0	0	0	0
1468	Positive	Khorasan Razavi	84	9797.15	12	2016	No	31	Female	1	0	0	0	0	0	0	0	A	H3N2	1	1	0	1	0	0	0
1469	Positive	Khorasan Razavi	84	9797.15	12	2016	No	19	Female	1	0	0	0	0	0	0	0	A	H3N2	1	0	0	1	0	0	0
1470	Positive	Khorasan Razavi	84	9797.15	11	2016	No	23	Female	1	0	0	0	0	0	0	0	A	H3N2	1	0	0	0	0	0	0
1471	Positive	Khorasan Razavi	84	9797.15	1	2016	No	36	Female	0	0	0	0	0	0	0	0	A	H1N1/p	1	0	0	0	0	0	0
1472	Positive	Khorasan Razavi	84	9797.15	1	2016	No	29	Female	0	0	0	0	0	0	0	0	A	H1N1/p	1	1	0	0	0	0	0
1473	Positive	Khorasan Razavi	84	9797.15	1	2016	No	31	Female	0	0	0	0	0	0	0	0	A	H1N1/p	1	0	0	0	0	0	0
1474	Positive	Khorasan Razavi	84	9797.15	2	2016	No	21	Female	0	0	0	0	0	0	0	0	A	H1N1/p	1	0	0	1	0	0	0
1475	Positive	Isfahan	261	957.804	1	2016	No	94	Female	0	0	1	0	0	0	0	0	A	H1N1/p	0	0	0	0	0	0	0
1476	Positive	Isfahan	261	957.804	1	2016	No	87	Female	0	0	0	0	0	0	0	0	A	H1N1/p	1	0	0	0	0	1	0
1477	Positive	Azerbaijan West	320	4520.77	3	2016	No	64	Female	0	0	0	0	0	1	0	0	A	H3N2	1	0	0	1	1	0	0
1478	Positive	Azerbaijan West	320	4520.77	12	2016	No	89	Male	Male	1	0	0	0	0	0	0	A	H3N2	1	0	0	1	1	0	0
1479	Positive	Azerbaijan West	320	4520.77	12	2016	No	61	Male	Male	1	0	0	0	0	0	0	A	H3N2	1	0	0	0	0	0	0
1480	Positive	Azerbaijan West	320	4520.77	11	2016	No	26	Male	Male	1	0	0	0	0	0	0	A	H3N2	1	0	0	1	1	0	0
1481	Positive	Azerbaijan West	320	4520.77	11	2016	No	72	Male	Male	1	0	0	0	0	0	0	A	H3N2	1	0	0	1	0	0	0
1482	Positive	Azerbaijan West	320	4520.77	12	2016	No	81	Male	Male	0	1	0	0	0	0	0	A	H3N2	1	0	0	1	0	0	0
1483	Positive	Azerbaijan West	320	4520.77	12	2016	No	79	Female	0	0	1	0	0	0	0	0	A	H3N2	1	0	0	1	0	0	0
1484	Positive	Azerbaijan West	320	4520.77	12	2016	No	63	Female	0	0	1	0	0	0	0	0	A	H3N2	1	0	0	1	1	0	0
1485	Positive	Azerbaijan West	320	4520.77	12	2016	No	55	Male	Male	0	1	0	0	0	0	0	A	H3N2	1	0	0	0	1	0	0
1486	Positive	Azerbaijan West	320	4520.77	11	2016	No	73	Male	Male	0	1	0	0	0	0	0	A	H3N2	1	0	0	1	0	0	0
1487	Positive	Azerbaijan West	320	4520.77	11	2016	No	85	Male	Male	0	1	0	1	0	0	0	A	H3N2	1	0	0	1	0	0	0
1488	Positive	Azerbaijan West	320	4520.77	12	2016	No	42	Male	Male	0	0	0	0	0	0	0	A	H3N2	1	0	0	1	0	0	0
1489	Positive	Azerbaijan West	320	4520.77	12	2016	No	86	Female	0	0	0	0	0	0	0	0	A	H3N2	1	0	0	1	0	0	0
1490	Positive	Azerbaijan West	320	4520.77	12	2016	No	79	Male	Male	0	0	0	0	0	0	0	A	H3N2	1	0	0	1	0	0	0
1491	Positive	Azerbaijan West	320	4520.77	12	2016	No	17	Male	Male	0	0	0	0	0	0	0	A	H3N2	1	0	0	0	0	0	0
1492	Positive	Azerbaijan West	320	4520.77	11	2016	No	94	Female	0	0	1	1	0	0	0	0	A	H3N2	1	0	0	0	1	0	0
1493	Positive	Azerbaijan West	320	4520.77	12	2016	No	16	Female	0	0	0	0	0	0	0	0	A	H3N2	1	0	0	0	1	0	0
1494	Positive	Azerbaijan West	320	4520.77	11	2016	No	22	Female	0	0	0	0	0	0	0	0	A	H3N2	1	0	0	1	1	0	0
1495	Positive	Azerbaijan West	320	4520.77	11	2016	No	51	Female	0	0	0	0	0	0	0	0	A	H3N2	1	0	0	1	1	0	0
1496	Positive	Azerbaijan West	320	4520.77	3	2016	No	27	Female	0	0	0	0	0	0	0	0	B	B	1	0	0	0	1	0	0
1497	Positive	Azerbaijan West	320	4520.77	2	2016	No	29	Female	0	0	0	0	0	0	0	0	B	B	1	0	0	0	0	0	0
1498	Positive	Azerbaijan West	320	4520.77	12	2016	No	56	Female	0	1	0	1	0	0	0	0	A	H3N2	1	0	0	1	0	0	0
1499	Positive	Azerbaijan West	320	4520.77	12	2016	No	56	Female	0	1	0	1	0	0	0	0	A	H3N2	1	0	0	1	0	0	0
1500	Positive	Semnan	227	14033.2	12	2016	No	12	Male	Male	0	0	0	0	0	0	0	A	H3N2	1	0	0	0	0	0	0
1501	Positive	Semnan	227	14033.2	12	2016	No	2	Male	Male	0	0	0	0	0	0	0	A	H3N2	1	0	0	0	0	0	0
1502	Positive	Semnan	227	14033.2	12	2016	No	29	Female	1	0	0	0	0	0	0	0	A	H3N2	1	0	0	1	0	0	0
1503	Positive	Semnan	227	14033.2	1	2016	No	31	Female	0	0	0	0	0	0	0	0	A	Other	0	1	0	1	0	0	0
1504	Positive	Semnan	227	14033.2	1	2016	No	27	Female	0	0	0	0	0	0	0	0	B	B	1	1	0	1	0	0	0
1505	Positive	Khorasan Razavi	86	3956.63	2	2016	No	6	Male	Male	0	0	0	0	0	0	0	B	B	1	0	0	0	0	0	0
1506	Positive	Khorasan South	102	5797.11	11	2016	No	34	Female	1	0	0	0	0	0	0	0	B	B	1	0	0	0	1	0	0
1507	Positive	Khorasan South	102	5797.11	10	2016	No	41	Female	1	0	0	0	0	0	0	0	A	H3N2	1	0	0	1	1	0	0
1508	Positive	Khuzestan	119	4645.76	11	2016	No	79	Female	0	1	0	0	0	0	0	0	B	B	1	1	0	1	0	0	0
1509	Positive	Khuzestan	119	4645.76	1	2016	No	38	Female	0	1	1	0	1	0	0	0	A	H1N1/p	1	1	0	1	0	0	0
1510	Positive	Khuzestan	119	4645.76	12	2016	No	39	Male	Male	0	1	0	0	0	0	0	A	H3N2	1	1	0	0	0	0	0
1511	Positive	Khuzestan	119	4645.76	1	2016	No	63	Female	0	0	1	0	0	0	0	0	A	H1N1/p	1	0	0	0	0	0	0
1512	Positive	Khuzestan	119	4645.76	1	2016	No	60	Female	0	0	1	0	0	0	0	0	A	H1N1/p	1	1	0	1	0	0	0
1513	Positive	Khuzestan	119	4645.76	2	2016	No	33	Female	0	0	0	0	0	0	0	0	B	B	1	0	0	0	0	0	0
1514	Positive	Khuzestan	119	4645.76	1	2016	No	30	Female	1	0	0	0	0	0	0	0	A	H1N1/p	1	1	0	1	0	0	0
1515	Positive	Khuzestan	119	4645.76	1	2016	No	38	Female	1	0	0	0	0	0	0	0	A	H1N1/p	1	1	0	1	0	0	0
1516	Positive	Khuzestan	119	4645.76	1	2016	No	41	Female	1	0	0	0	0	0	0	0	A	H1N1/p	0	0	0	0	0	0	0
1517	Positive	Khuzestan	119	4645.76	1	2016	No	8	Male	Male	0	0	0	0	0	0	0	A	H1N1/p	1	0	0	1	0	0	0
1518	Positive	Khuzestan	119	4645.76	1	2016	No	20	Male	Male	0	0	0	0	0	0	0	A	H1N1/p	1	1	0	1	0	0	0
1519	Positive	Khuzestan	119	4645.76	1	2016	No	53	Female	0	0	0	0	0	0	0	0	A	H1N1/p	1	1	0	1	0	0	0
1520	Positive	Khuzestan	119	4645.76	1	2016	No	28	Male	Male	0	0	0	0	0	0	0	A	H1N1/p	1	0	0	1	0	0	0
1521	Positive	Khuzestan	119	4645.76	1	2016	No	2	Male	Male	0	0	0	0	0	0	0	A	H1N1/p	1	0	0	0	0	0	0
1522	Positive	Khuzestan	119	4645.76	1	2016	No	52	Female	0	0	0	0	0	0	0	0	A	H1N1/p	1	1	0	1	0	0	0
1523	Positive	Khuzestan	119	4645.76	1	2016	No	7	Male	Male	0	0	0	0	0	0	0	A	H1N1/p	1	1	0	0	0	0	0
1524	Positive	Bushehr	250	4906.09	12	2016	No	41	Female	0	0	0	0	0	0	0	0	A	H3N2	1	0	0	0	0	0	0
1525	Positive	Bushehr	250	4906.09	2	2016	No	4	Female	0	0	0	0	0	0	0	0	A	H1N1/p	0	0	0	0	0	0	0
1526	Positive	Bushehr	250	4906.09	1	2016	No	25	Female	0	0	0	0	0	0	0	0	A	H1N1/p	1	0	0	0	0	0	0
1527	Positive	Bushehr	250	4906.09	1	2016	No	3	Female	0	0	0	0	0	0	0	0	A	H1N1/p	1	0	0	0	0	0	0
1528	Positive	Markazi	197	2198.14	2	2016	No	16	Female	0	0	0	0	0	0	0	0	B	B	1	1	0	0	0	0	0
1529	Positive	Markazi	197	2198.14	2	2016	No	32	Female	0	0	0	0	0	0	0	0	B	B	1	0	0	1	0	0	0
1530	Positive	Markazi	197	2198.14	2	2016	No	30	Female	1	0	0	0	0	0	0	0	B	B	1	1	0	0	0	0	0
1531	Positive	Tehran	378	186589	12	2016	No	84	Male	Male	0	1	0	0	0	0	0	A	H3N2	1	0	0	0	0	0	0
1532	Positive	Tehran	378	186589	12	2016	No	70	Female	0	0	0	0	0	0	0	0	A	H3N2	1	0	0	0	0	0	0
1533	Positive	Kurdistan	309	3986.67	12	2016	No	59	Female	0	0	0	0	0	0	0	0	A	H3N2	1	0	0	0	0	0	0
1534	Positive	Kurdistan	309	3986.67	12	2016	No	81	Female	0	0	0	0	0	0	0	0	A	H3N2	1	0	0	0	0	0	0
1535	Positive	Kurdistan	309	3986.67	12	2016	No	58	Female	0	0	0	0	0	0	0	0	A	H3N2	1	0	0	1	0	0	0
1536	Positive	Kurdistan	309	3986.67	12	2016	No	30	Female	1	0	0	0	0	0	0	0	A	H3N2	1	0	0	1	0	0	0
1537	Positive	Khorasan North	67		2	2016	No	12	Male	Male	0	0	0	0	0	0	0	B	B	1	1	0	0	0	0	0
1538	Positive	Khorasan North	67		2	2016	No	9	Female	0	0	0	0	0	0	0	0	B	B	1	1	0	0	0	0	0
1539	Positive	Khorasan North	67		2	2016	No	9	Male	Male	0	0	0	0	0	0	0	B	B	1	1	0	0	0	0	0
1540	Positive	Mazandaran	209	725.282	2	2016	No	50	Male	Male	0	1	0	0	0	0	0	A	H1N1/p	1	0	0	0	0	0	0
1541	Positive	Mazandaran	209	725.282	4	2016	No	29	Male	Male	0	0	0	0	0	0	0	A	H3N2	1	0	0	1	0	0	1
1542	Positive	Mazandaran	209	725.282	1	2016	No	34	Male	Male	0	0	0	0	0	0	0	A	H1N1/p	1	0	0	0	1	0	0
1543	Positive	Kerman	178	13656.9	12	2016	No	18	Female	1	0	0	0	0	0	0	0	A	H3N2	1	1	0	1	1	0	0
1544	Positive	Kerman	178	13656.9	1	2016	No	33	Female	1	0	0	0	0	0	0	0	B	B	1	0	0	0	0	0	0
1545	Positive	Tehran	379	32347.3	1	2016	No	43	Female	0	1	0	0	0	0	0	0	A	H3N2	0	0	0	0	0	0	0
1546	Positive	Tehran	379	32347.3	12	2016	No	30	Female	1	1	0	0	0	0	0	0	A	H3N2	1	0	0	1	1	0	0
1547	Positive	Tehran	379	32347.3	3	2016	No	8	Female	0	0	0	0	0	0	0	0	B	B	1	0	0	0	0	0	0
1548	Positive	Tehran	379	32347.3	1	2016	No	9	Male	Male	0	0	0	0	0	0	0	B	B	1	1	0	1	0	0	0
1549	Positive	Tehran	379	32347.3	1	2016	No	5	Male	Male	0	0	0	0	0	0	0	A	H1N1/p	1	1	0	0	0	0	0
1550	Positive	Tehran	379	32347.3	1	2016	No	67	Male	Male	0	1	0	0	0	0	0	A	H3N2	1	0	0	0	0	0	0
1551	Positive	Tehran	379	32347.3	12	2016	No	38	Male	Male	0	0	0	0	0	0	0	A	H3N2	1	1	0	1	1	0	0
1552	Positive	Tehran	379	32347.3	1	2016	No	56	Female	0	0	1	1	0	0	0	0	A	H1N1/p	0	0	0	0	0	0	0
1553	Positive	Tehran	379	32347.3	4	2016	No	9	Male	Male	0	0	0	0	0	0	0	A	H3N2	1	0	0	1	0	0	0
1554	Positive	Tehran	379	32347.3	3	2016	No	7	Female	0	0	0	0	0	0	0	0	B	B	1	0	0	0	0	0	0
1555	Positive	Tehran	379	32347.3	2	2016	No	2	Male	Male	0	0	0	0	0	0	0	A	H3N2	1	0	0	0	0	0	0
1556	Positive	Tehran	379	32347.3	2	2016	No	85	Male	Male	0	0	0	0	0	0	0	B	B	0	0	0	0	0	0	0
1557	Positive	Tehran	379	32347.3	2	2016	No	9	Male	Male	0	0	0	0	0	0	0	A	H3N2	1	0	0	0	0	0	0
1558	Positive	Tehran	379	32347.3	2	2016	No	9	Female	0	0	0	0	0	0	0	0	B	B	1	1	0	0	1	0	0
1559	Positive	Tehran	379	32347.3	2	2016	No	22	Female	0	0	0	0	0	0	0	0	B	B	1	1	0	0	0	0	0
1560	Positive	Tehran	379	32347.3	2	2016	No	9	Male	Male	0	0	0	0	0	0	0	A	H3N2	1	0	0	1	0	0	0
1561	Positive	Tehran	379	32347.3	2	2016	No	9	Male	Male	0	0	0	0	0	0	0	A	H1N1/p	1	1	0	0	0	0	0
1562	Positive	Tehran	379	32347.3	1	2016	No	8	Male	Male	0	0	0	0	0	0	0	B	B	1	0	0	0	0	0	0
1563	Positive	Hamadan	3	2555.49	1	2016	No	44	Female	0	1	0	0	0	0	0	0	A	H1N1/p	0	0	0	0	0	0	0
1564	Positive	Hamadan	3	2555.49	1	2016	No	46	Male	Male	1	0	0	0	0	0	0	A	Other	0	0	0	0	0	0	0
1565	Positive	Hamadan	3	2555.49	12	2016	No	79	Female	0	1	1	1	0	0	0	0	A	H3N2	1	0	0	0	0	0	0
1566	Positive	Hamadan	3	2555.49	12	2016	No	60	Male	Male	0	0	0	0	0	0	0	A	H3N2	0	0	0	0	0	0	0
1567	Positive	Hamadan	3	2555.49	12	2016	No	60	Female	0	0	0	0	0	0	0	0	A	H3N2	1	0	0	0	0	0	0
1568	Positive	Hamadan	3	2555.49	12	2016	No	73	Female	0	0	0	0	0	0	0	0	A	H3N2	1	0	0	0	0	0	0
1569	Positive	Hamadan	3	2555.49	12	2016	No	52	Female	0	0	0	0	1	0	0	0	A	Other	1	0	0	0	0	0	0
1570	Positive	Hamadan	3	2555.49	11	2016	No	4	Female	0	0	0	0	0	0	0	0	A	H3N2	1	0	0	0	0	0	0
1571	Positive	Hamadan	3	2555.49	1	2016	No	14	Female	0	0	0	0	0	0	0	0	A	H1N1/p	1	0	0	0	0	0	0
1572	Positive	Hamadan	3	2555.49	1	2016	No	31	Female	1	0	0	0	0	0	0	0	A	Other	1	0	0	1	1	0	0
1573	Positive	Hamadan	3	2555.49	1	2016	No	54	Female	0	0	0	0	0	0	0	0	A	Other	0	0	0	0	0	0	1
1574	Positive	Gilan	27	1216.59	2	2016	No	71	Male	Male	1	0	0	0	1	0	0	A	H1N1/p	1	1	0	1	0	0	0
1575	Positive	Gilan	27	1216.59	12	2016	No	51	Female	0	1	0	0	0	0	0	0	A	H3N2	1	1	0	1	1	0	0
1576	Positive	Gilan	27	1216.59	1	2016	No	69	Male	Male	1	0	0	0	0	0	0	A	H1N1/p	0	0	0	0	0	0	0
1577	Positive	Gilan	27	1216.59	1	2016	No	63	Female	0	1	0	0	0	0	0	0	A	H1N1/p	1	0	0	0	0	0	0
1578	Positive	Gilan	27	1216.59	2	2016	No	32	Female	1	1	0	0	1	0	0	0	A	H1N1/p	1	1	0	1	0	0	0
1579	Positive	Gilan	27	1216.59	12	2016	No	41	Female	0	1	0	1	0	0	1	0	A	H3N2	1	0	0	0	0	0	0
1580	Positive	Gilan	27	1216.59	2	2016	No	9	Female	0	0	0	0	0	0	0	0	B	B	1	0	0	0	0	0	0
1581	Positive	Gilan	27	1216.59	2	2016	No	68	Female	0	0	1	0	0	0	0	0	B	B	1	0	0	0	0	0	0
1582	Positive	Gilan	27	1216.59	12	2016	No	71	Female	0	0	1	0	0	0	0	0	A	H3N2	0	0	0	1	0	0	0
1583	Positive	Gilan	27	1216.59	12	2016	No	87	Male	Male	0	1	0	0	0	0	0	A	H3N2	1	0	0	0	0	0	0
1584	Positive	Gilan	27	1216.59	12	2016	No	81	Male	Male	0	1	0	0	0	0	0	A	H3N2	1	0	0	0	0	0	0
1585	Positive	Gilan	27	1216.59	11	2016	No	69	Female	0	0	1	0	0	0	0	0	A	H3N2	1	0	0	0	0	0	0
1586	Positive	Gilan	27	1216.59	2	2016	No	63	Female	0	0	1	0	0	0	0	0	B	B	1	0	0	0	0	0	0
1587	Positive	Gilan	27	1216.59	1	2016	No	83	Female	0	0	1	0	0	0	0	0	A	H3N2	1	0	0	0	0	0	0
1588	Positive	Gilan	27	1216.59	1	2016	No	78	Male	Male	0	1	0	0	0	0	0	A	H1N1/p	1	0	0	0	0	0	0
1589	Positive	Gilan	27	1216.59	1	2016	No	80	Female	0	0	1	0	0	0	0	0	A	H1N1/p	1	0	0	0	0	0	0
1590	Positive	Gilan	27	1216.59	12	2016	No	21	Male	Male	0	0	0	0	0	0	0	A	H3N2	1	1	0	1	0	0	0
1591	Positive	Gilan	27	1216.59	12	2016	No	77	Female	0	0	0	0	0	0	0	0	A	H3N2	0	0	0	0	0	0	0
1592	Positive	Gilan	27	1216.59	12	2016	No	52	Male	Male	0	0	0	0	0	0	0	A	H3N2	1	0	0	0	0	0	0
1593	Positive	Gilan	27	1216.59	12	2016	No	32	Female	0	0	0	0	0	0	0	0	A	H3N2	1	0	0	1	0	0	0
1594	Positive	Gilan	27	1216.59	12	2016	No	37	Female	0	0	0	0	0	0	0	0	A	H3N2	1	1	0	0	0	0	0
1595	Positive	Gilan	27	1216.59	12	2016	No	57	Male	Male	0	0	0	0	0	0	0	A	H3N2	1	1	0	0	0	0	0
1596	Positive	Gilan	27	1216.59	12	2016	No	27	Female	0	0	0	0	0	0	0	0	A	H3N2	1	0	0	0	0	0	0
1597	Positive	Gilan	27	1216.59	12	2016	No	1	Male	Male	0	0	0	0	0	0	0	A	H3N2	0	0	0	0	0	0	0
1598	Positive	Gilan	27	1216.59	11	2016	No	65	Female	0	0	1	1	0	0	0	0	A	H3N2	1	1	0	0	0	0	0
1599	Positive	Gilan	27	1216.59	12	2016	No	79	Male	Male	0	1	1	0	0	0	0	A	H3N2	1	1	0	0	0	0	1
1600	Positive	Gilan	27	1216.59	12	2016	No	65	Male	Male	0	0	0	0	0	0	0	A	H3N2	1	1	0	0	0	0	0
1601	Positive	Gilan	27	1216.59	12	2016	No	38	Male	Male	0	0	0	0	0	0	0	A	H3N2	1	0	0	1	1	0	0
1602	Positive	Gilan	27	1216.59	11	2016	No	54	Male	Male	0	0	0	0	0	0	0	A	H3N2	1	1	0	1	0	0	0
1603	Positive	Gilan	27	1216.59	12	2016	No	48	Male	Male	0	0	0	0	0	0	0	A	H3N2	1	1	0	0	0	0	0
1604	Positive	Gilan	27	1216.59	11	2016	No	31	Female	0	0	0	0	0	0	0	0	A	H3N2	0	0	0	1	0	0	1
1605	Positive	Gilan	27	1216.59	11	2016	No	88	Female	0	0	0	0	0	0	1	0	A	H3N2	1	0	0	0	0	0	0
1606	Positive	Gilan	27	1216.59	3	2016	No	45	Female	1	0	0	1	0	0	1	0	A	H3N2	1	1	0	0	1	0	0
1607	Positive	Gilan	27	1216.59	3	2016	No	3	Male	Male	0	0	0	0	0	0	0	B	B	1	0	0	0	0	0	0
1608	Positive	Gilan	27	1216.59	2	2016	No	3	Male	Male	0	0	0	0	0	0	0	A	H1N1/p	1	0	0	1	1	0	0
1609	Positive	Gilan	27	1216.59	2	2016	No	65	Female	0	0	0	0	0	0	0	0	A	H1N1/p	1	0	0	0	0	0	0
1610	Positive	Gilan	27	1216.59	2	2016	No	7	Male	Male	0	0	0	0	0	0	0	A	H1N1/p	1	0	0	0	0	0	0
1611	Positive	Gilan	27	1216.59	3	2016	No	30	Female	1	0	0	0	0	0	0	0	B	B	1	0	0	0	0	0	0
1612	Positive	Gilan	27	1216.59	2	2016	No	77	Female	0	0	0	0	0	0	0	0	A	H3N2	1	0	0	1	0	0	0
1613	Positive	Gilan	27	1216.59	1	2016	No	22	Female	1	0	0	0	0	0	0	0	A	H1N1/p	1	1	0	1	0	0	0
1614	Positive	Gilan	27	1216.59	1	2016	No	26	Female	1	0	0	0	0	0	0	0	A	H1N1/p	1	0	0	1	0	0	0
1615	Positive	Gilan	27	1216.59	1	2016	No	10	Male	Male	0	0	0	0	0	0	0	A	H1N1/p	1	0	0	0	0	0	0
1616	Positive	Gilan	27	1216.59	1	2016	No	39	Male	Male	0	0	0	0	0	0	0	A	H1N1/p	0	0	0	0	0	0	0
1617	Positive	Gilan	27	1216.59	1	2016	No	3	Female	0	0	0	0	0	0	0	0	A	H1N1/p	1	0	0	0	0	0	0
1618	Positive	Gilan	27	1216.59	1	2016	No	11	Male	Male	0	0	0	0	0	0	0	A	H1N1/p	1	0	0	0	0	0	0
1619	Positive	Gilan	27	1216.59	1	2016	No	44	Female	0	0	0	0	0	0	0	0	A	H1N1/p	1	0	0	0	0	0	0
1620	Positive	Gilan	27	1216.59	1	2016	No	23	Female	0	0	0	0	0	0	0	0	A	H1N1/p	1	0	0	0	0	0	0
1621	Positive	Gilan	27	1216.59	1	2016	No	37	Female	0	0	0	0	0	0	0	0	A	H1N1/p	1	0	0	0	0	0	0
1622	Positive	Gilan	27	1216.59	1	2016	No	42	Female	0	0	0	0	0	0	0	0	A	H1N1/p	1	0	0	0	0	0	0
1623	Positive	Gilan	27	1216.59	1	2016	No	59	Male	Male	0	0	0	0	0	0	0	A	H1N1/p	1	0	0	1	0	0	0
1624	Positive	Gilan	27	1216.59	1	2016	No	4	Female	0	0	0	0	0	0	0	0	A	H1N1/p	1	0	0	0	0	0	0
1625	Positive	Gilan	27	1216.59	1	2016	No	8	Male	Male	0	0	0	0	0	0	0	A	H1N1/p	1	0	0	0	0	0	0
1626	Positive	Gilan	27	1216.59	1	2016	No	77	Male	Male	0	0	0	0	0	0	0	A	H1N1/p	1	0	0	0	0	0	0
1627	Positive	Gilan	27	1216.59	1	2016	No	57	Female	0	0	0	0	0	0	0	0	A	H1N1/p	1	0	0	0	0	0	0
1628	Positive	Gilan	27	1216.59	1	2016	No	66	Male	Male	0	0	0	0	0	0	0	A	H1N1/p	1	0	0	0	0	0	0
1629	Positive	Gilan	27	1216.59	1	2016	No	44	Male	Male	0	0	0	0	0	0	0	A	H1N1/p	0	0	0	0	0	0	0
1630	Positive	Gilan	27	1216.59	12	2016	No	48	Female	0	1	0	1	0	0	0	0	A	H3N2	1	0	0	0	0	0	0
1631	Positive	Gilan	27	1216.59	1	2016	No	24	Female	0	0	0	0	0	0	0	0	A	H1N1/p	1	0	0	0	0	0	0
1632	Positive	Gilan	27	1216.59	1	2016	No	13	Male	Male	0	0	0	0	0	0	0	A	H1N1/p	1	0	0	0	0	0	0
1633	Positive	Gilan	27	1216.59	3	2016	No	60	Male	Male	1	0	1	0	0	0	0	A	H1N1/p	1	1	0	0	0	0	0
1634	Positive	Gilan	27	1216.59	1	2016	No	75	Female	0	1	0	1	0	0	0	0	A	H1N1/p	1	0	0	0	0	0	0
1635	Positive	Kerman	179	8168.02	2	2016	No	34	Female	0	0	0	0	0	0	0	0	B	B	1	0	0	0	0	0	0
1636	Positive	Kerman	179	8168.02	11	2016	No	49	Female	0	1	0	0	0	0	0	0	A	H3N2	1	1	0	1	0	0	1
1637	Positive	Kerman	179	8168.02	10	2016	No	39	Male	Male	0	0	0	0	0	0	0	A	H3N2	1	1	0	1	0	0	0
1638	Positive	Kerman	179	8168.02	11	2016	No	77	Female	0	0	0	0	0	0	0	0	A	H3N2	1	1	0	1	0	0	0
1639	Positive	Kerman	179	8168.02	2	2016	No	2	Female	0	0	0	0	0	0	0	0	B	B	1	0	0	0	0	0	0
1640	Positive	Kerman	179	8168.02	3	2016	No	27	Female	1	0	0	0	0	0	0	0	B	B	0	0	0	1	0	0	0
1641	Positive	Kerman	179	8168.02	2	2016	No	22	Female	1	0	0	0	0	0	0	0	B	B	0	0	0	1	0	0	0
1642	Positive	Kerman	179	8168.02	2	2016	No	35	Female	1	0	0	0	0	0	0	0	B	B	1	0	0	1	0	0	0
1643	Positive	Kerman	179	8168.02	2	2016	No	36	Female	1	0	0	0	0	0	0	0	B	B	1	1	0	1	0	0	0
1644	Positive	Kerman	179	8168.02	1	2016	No	30	Female	1	0	0	0	0	0	0	0	B	B	1	0	0	0	1	0	0
1645	Positive	Kerman	179	8168.02	1	2016	No	17	Female	1	0	0	0	0	0	0	0	B	B	1	1	0	1	1	0	0
1646	Positive	Kerman	179	8168.02	1	2016	No	30	Female	1	0	0	0	0	0	0	0	B	B	1	1	0	1	1	0	0
1647	Positive	Kerman	179	8168.02	1	2016	No	28	Female	1	0	0	0	0	0	0	0	B	B	1	1	0	1	0	0	0
1648	Positive	Kerman	179	8168.02	1	2016	No	30	Female	1	0	0	0	0	0	0	0	B	B	1	1	0	0	0	0	0
1649	Positive	Kerman	179	8168.02	1	2016	No	31	Female	0	0	0	0	0	0	0	0	B	B	1	1	0	1	0	0	0
1650	Positive	Kerman	179	8168.02	1	2016	No	8	Female	0	0	0	0	0	0	0	0	A	H1N1/p	1	1	0	1	0	0	0
1651	Positive	Kerman	179	8168.02	1	2016	No	33	Female	1	0	0	0	0	0	0	0	A	H1N1/p	1	1	0	0	0	0	0
1652	Positive	Kerman	179	8168.02	1	2016	No	32	Female	1	0	0	0	0	0	0	0	B	B	1	1	0	1	0	0	0
1653	Positive	Kerman	179	8168.02	1	2016	No	4	Female	0	0	0	0	0	0	0	0	A	H1N1/p	1	1	0	1	0	0	0
1654	Positive	Hormozgan	363	3161.69	1	2016	No	25	Female	0	0	0	0	0	0	0	0	A	H1N1/p	1	0	0	1	1	0	0
1655	Positive	Hormozgan	363	3161.69	1	2016	No	23	Female	1	0	0	0	0	0	0	0	A	H1N1/p	1	1	0	0	0	0	0
1656	Positive	Gilan	29	2517.01	1	2016	No	33	Female	1	0	0	0	0	0	0	0	A	H1N1/p	1	1	0	1	1	0	0
1657	Positive	Gilan	29	2517.01	1	2016	No	3	Female	0	0	0	0	0	0	0	0	A	H1N1/p	1	0	0	0	0	0	0
1658	Positive	Gilan	29	2517.01	1	2016	No	3	Male	Male	0	0	0	0	0	0	0	A	H1N1/p	1	0	0	0	0	0	0
1659	Positive	Gilan	30	1355.25	1	2016	No	67	Female	0	1	1	0	0	0	0	0	A	H1N1/p	1	0	0	0	1	0	0
1660	Positive	Gilan	30	1355.25	1	2016	No	65	Female	0	1	1	1	0	0	1	0	A	H1N1/p	1	1	0	0	1	0	0
1661	Positive	Gilan	30	1355.25	12	2016	No	5	Female	0	0	0	0	0	0	0	0	A	H3N2	1	0	0	0	0	0	0
1662	Positive	Gilan	30	1355.25	12	2016	No	6	Male	Male	0	0	0	0	0	0	0	A	H3N2	1	0	0	0	0	0	0
1663	Positive	Gilan	30	1355.25	2	2016	No	23	Male	Male	0	0	0	0	0	0	0	B	B	1	1	0	0	0	0	0
1664	Positive	Gilan	30	1355.25	2	2016	No	12	Male	Male	0	0	0	0	0	0	0	B	B	1	0	0	0	1	0	0
1665	Positive	Gilan	30	1355.25	2	2016	No	2	Female	0	0	0	0	0	0	0	0	A	H1N1/p	1	0	0	0	0	0	0
1666	Positive	Gilan	30	1355.25	2	2016	No	26	Female	1	0	0	0	0	0	0	0	B	B	1	0	0	0	1	0	0
1667	Positive	Gilan	30	1355.25	1	2016	No	63	Male	Male	0	0	0	0	0	0	0	A	H1N1/p	1	1	0	0	0	0	0
1668	Positive	Gilan	30	1355.25	1	2016	No	41	Female	0	0	0	0	0	0	0	0	A	H1N1/p	1	0	0	1	0	0	0
1669	Positive	Gilan	30	1355.25	1	2016	No	6	Female	0	0	0	0	0	0	0	0	A	H1N1/p	1	0	0	0	0	0	0
1670	Positive	Gilan	30	1355.25	1	2016	No	8	Male	Male	0	0	0	0	0	0	0	A	H1N1/p	1	0	0	1	1	0	0
1671	Positive	Gilan	30	1355.25	1	2016	No	45	Female	0	0	0	0	0	0	0	0	A	H1N1/p	1	0	0	0	0	0	0
1672	Positive	Gilan	30	1355.25	1	2016	No	34	Male	Male	0	0	0	0	0	0	0	A	H1N1/p	1	0	0	1	1	0	0
1673	Positive	Gilan	30	1355.25	1	2016	No	66	Female	0	0	0	0	0	0	0	0	A	H1N1/p	1	0	0	0	1	0	0
1674	Positive	Gilan	30	1355.25	1	2016	No	11	Male	Male	0	0	0	0	0	0	0	A	H1N1/p	1	1	0	1	1	0	0
1675	Positive	Tehran	380	226635	1	2016	No	5	Female	0	1	0	0	0	0	0	0	A	H1N1/p	1	0	0	0	0	0	0
1676	Positive	Tehran	380	226635	12	2016	No	66	Male	Male	0	1	0	0	0	0	0	A	H3N2	1	0	0	1	0	0	0
1677	Positive	Tehran	380	226635	11	2016	No	74	Female	0	0	1	0	0	0	0	0	A	H3N2	1	0	0	1	0	1	0
1678	Positive	Tehran	380	226635	3	2016	No	58	Male	Male	0	1	0	0	0	0	0	B	B	1	0	0	0	0	0	0
1679	Positive	Tehran	380	226635	12	2016	No	58	Female	0	0	0	0	0	0	0	0	A	H3N2	1	0	0	1	0	0	0
1680	Positive	Tehran	380	226635	12	2016	No	91	Male	Male	0	0	0	0	0	0	0	A	H3N2	0	1	0	0	0	0	0
1681	Positive	Tehran	380	226635	12	2016	No	71	Female	0	0	0	0	0	0	0	0	A	H3N2	0	1	0	0	0	0	0
1682	Positive	Tehran	380	226635	12	2016	No	7	Female	0	0	0	0	0	0	0	0	A	H3N2	1	0	0	0	0	0	0
1683	Positive	Tehran	380	226635	12	2016	No	85	Male	Male	0	0	0	0	0	0	0	A	H3N2	1	0	0	0	0	0	0
1684	Positive	Tehran	380	226635	12	2016	No	84	Male	Male	0	1	1	0	0	0	0	A	H3N2	0	0	0	1	0	1	0
1685	Positive	Tehran	380	226635	11	2016	No	79	Female	0	0	1	1	0	0	0	0	A	H3N2	0	0	0	0	0	0	0
1686	Positive	Tehran	380	226635	12	2016	No	65	Female	0	0	0	0	0	0	0	0	A	H3N2	1	0	0	1	0	0	0
1687	Positive	Tehran	380	226635	12	2016	No	82	Male	Male	0	0	0	0	0	0	0	A	H3N2	1	0	0	0	0	0	0
1688	Positive	Tehran	380	226635	12	2016	No	31	Female	0	0	0	0	0	0	0	0	A	H3N2	0	0	0	0	0	0	0
1689	Positive	Tehran	380	226635	11	2016	No	67	Female	0	0	0	0	0	0	0	0	A	H3N2	1	0	0	1	0	0	0
1690	Positive	Tehran	380	226635	11	2016	No	48	Male	Male	0	0	0	0	0	0	0	A	H3N2	1	0	0	0	0	1	0
1691	Positive	Tehran	380	226635	11	2016	No	30	Male	Male	0	0	0	0	0	0	0	A	H3N2	1	0	0	1	0	0	0
1692	Positive	Tehran	380	226635	11	2016	No	53	Male	Male	0	0	0	0	0	0	0	A	H3N2	1	0	0	1	0	0	0
1693	Positive	Tehran	380	226635	11	2016	No	46	Male	Male	0	0	0	0	0	0	0	A	H3N2	1	0	0	0	0	0	0
1694	Positive	Tehran	380	226635	3	2016	No	33	Male	Male	0	0	0	0	0	0	0	A	H3N2	1	0	0	1	0	0	0
1695	Positive	Tehran	380	226635	2	2016	No	33	Male	Male	0	0	0	0	0	0	0	A	H3N2	1	0	0	1	0	0	0
1696	Positive	Tehran	380	226635	2	2016	No	34	Male	Male	0	0	0	0	0	0	0	B	B	1	0	0	1	0	0	0
1697	Positive	Tehran	380	226635	2	2016	No	9	Male	Male	0	0	0	0	0	0	0	B	B	1	0	0	0	0	0	0
1698	Positive	Tehran	380	226635	2	2016	No	27	Male	Male	0	0	0	0	0	0	0	B	B	1	0	0	1	0	0	0
1699	Positive	Tehran	380	226635	2	2016	No	32	Female	0	0	0	0	0	0	0	0	B	B	1	0	0	1	0	0	0
1700	Positive	Tehran	380	226635	11	2016	No	40	Female	1	0	0	0	0	0	0	0	A	H3N2	1	0	0	1	0	1	0
1701	Positive	Tehran	380	226635	2	2016	No	24	Male	Male	0	0	0	0	0	0	0	A	H3N2	1	0	0	1	0	0	0
1702	Positive	Tehran	380	226635	2	2016	No	39	Female	0	0	0	0	0	0	0	0	B	B	1	0	0	1	0	0	0
1703	Positive	Tehran	380	226635	2	2016	No	4	Female	0	0	0	0	0	0	0	0	B	B	1	0	0	0	0	0	0
1704	Positive	Tehran	380	226635	2	2016	No	41	Male	Male	0	0	0	0	0	0	0	A	H1N1/p	1	0	0	1	0	0	1
1705	Positive	Tehran	380	226635	2	2016	No	39	Male	Male	0	0	0	0	0	0	0	A	H3N2	1	0	0	0	0	0	0
1706	Positive	Tehran	380	226635	1	2016	No	8	Male	Male	0	0	0	0	0	0	0	A	H1N1/p	1	0	0	1	0	0	1
1707	Positive	Tehran	380	226635	1	2016	No	27	Female	0	0	0	0	0	0	0	0	B	B	0	0	0	0	0	0	0
1708	Positive	Tehran	380	226635	1	2016	No	30	Female	0	0	0	0	0	0	0	0	A	H1N1/p	1	0	0	0	0	0	0
1709	Positive	Sistan & Baluchestan	237	36022.6	11	2016	No	7	Female	0	0	0	0	1	0	0	0	A	H3N2	1	0	0	1	0	0	0
1710	Positive	Sistan & Baluchestan	237	36022.6	12	2016	No	81	Male	Male	1	0	0	0	0	0	0	B	B	1	0	0	0	0	0	0
1711	Positive	Sistan & Baluchestan	237	36022.6	12	2016	No	77	Male	Male	1	0	0	0	0	0	0	B	B	0	0	0	1	0	0	0
1712	Positive	Sistan & Baluchestan	237	36022.6	11	2016	No	64	Female	0	1	0	0	0	0	0	0	B	B	1	0	0	0	0	0	0
1713	Positive	Sistan & Baluchestan	237	36022.6	2	2016	No	75	Male	Male	1	1	0	0	0	0	0	B	B	1	0	0	0	0	0	0
1714	Positive	Sistan & Baluchestan	237	36022.6	11	2016	No	72	Female	0	0	1	1	1	0	0	0	A	H3N2	1	1	0	0	0	0	0
1715	Positive	Sistan & Baluchestan	237	36022.6	11	2016	No	70	Female	0	0	1	0	0	0	0	0	A	H3N2	1	0	0	0	0	0	0
1716	Positive	Sistan & Baluchestan	237	36022.6	12	2016	No	6	Female	0	0	0	0	0	0	0	0	B	B	1	0	0	0	0	0	0
1717	Positive	Sistan & Baluchestan	237	36022.6	11	2016	No	5	Male	Male	0	1	0	1	0	0	0	B	B	1	0	0	1	0	0	0
1718	Positive	Sistan & Baluchestan	237	36022.6	12	2016	No	78	Female	0	0	0	0	0	0	0	0	B	B	0	0	0	0	0	0	0
1719	Positive	Sistan & Baluchestan	237	36022.6	12	2016	No	4	Female	0	0	0	0	0	0	0	0	B	B	1	0	0	0	0	0	0
1720	Positive	Sistan & Baluchestan	237	36022.6	12	2016	No	41	Male	Male	0	0	0	0	0	0	0	B	B	1	1	0	1	0	0	0
1721	Positive	Sistan & Baluchestan	237	36022.6	12	2016	No	10	Male	Male	0	0	0	0	0	0	0	B	B	1	1	0	0	0	0	0
1722	Positive	Sistan & Baluchestan	237	36022.6	11	2016	No	27	Male	Male	0	1	1	0	0	0	0	A	H3N2	1	0	0	1	1	0	0
1723	Positive	Sistan & Baluchestan	237	36022.6	12	2016	No	9	Female	0	0	0	0	0	0	0	0	B	B	1	0	0	0	0	0	0
1724	Positive	Sistan & Baluchestan	237	36022.6	3	2016	No	69	Male	Male	0	1	1	0	0	0	0	B	B	0	0	0	1	0	0	0
1725	Positive	Sistan & Baluchestan	237	36022.6	12	2016	No	24	Male	Male	0	0	0	0	0	0	0	B	B	1	0	0	0	0	0	0
1726	Positive	Sistan & Baluchestan	237	36022.6	12	2016	No	4	Male	Male	0	0	0	0	0	0	0	B	B	0	0	0	0	0	0	0
1727	Positive	Sistan & Baluchestan	237	36022.6	12	2016	No	6	Female	0	0	0	0	0	0	0	0	A	H3N2	0	1	0	1	1	0	0
1728	Positive	Sistan & Baluchestan	237	36022.6	1	2016	No	16	Female	0	0	0	0	0	0	0	1	A	H1N1/p	1	1	0	1	0	0	0
1729	Positive	Sistan & Baluchestan	237	36022.6	1	2016	No	49	Male	Male	0	0	0	0	0	0	1	A	H1N1/p	1	0	0	0	0	0	0
1730	Positive	Sistan & Baluchestan	237	36022.6	12	2016	No	29	Female	0	0	0	0	1	0	0	0	B	B	1	0	0	0	0	0	0
1731	Positive	Sistan & Baluchestan	237	36022.6	12	2016	No	17	Male	Male	0	0	0	0	0	0	0	B	B	0	0	0	1	0	0	0
1732	Positive	Sistan & Baluchestan	237	36022.6	1	2016	No	43	Male	Male	0	0	0	1	0	0	0	A	H1N1/p	1	1	0	1	1	0	0
1733	Positive	Sistan & Baluchestan	237	36022.6	11	2016	No	66	Female	0	0	0	0	0	0	0	0	A	H3N2	1	0	0	0	0	0	0
1734	Positive	Sistan & Baluchestan	237	36022.6	11	2016	No	4	Female	0	0	0	0	0	0	0	0	A	H3N2	1	0	0	0	0	0	0
1735	Positive	Sistan & Baluchestan	237	36022.6	11	2016	No	31	Male	Male	0	0	0	0	0	0	0	B	B	1	0	0	0	0	0	0
1736	Positive	Sistan & Baluchestan	237	36022.6	11	2016	No	54	Female	0	0	0	0	0	0	0	0	B	B	1	0	0	0	0	0	0
1737	Positive	Sistan & Baluchestan	237	36022.6	11	2016	No	25	Female	0	0	0	0	0	0	0	0	A	H3N2	0	0	0	0	0	0	0
1738	Positive	Sistan & Baluchestan	237	36022.6	11	2016	No	40	Male	Male	0	0	0	0	0	0	0	A	H3N2	1	0	0	0	0	0	0
1739	Positive	Sistan & Baluchestan	237	36022.6	11	2016	No	63	Female	0	0	0	0	0	0	0	0	A	H3N2	1	0	0	1	0	0	0
1740	Positive	Sistan & Baluchestan	237	36022.6	11	2016	No	6	Male	Male	0	0	0	0	0	0	0	A	H3N2	1	1	0	1	0	0	0
1741	Positive	Sistan & Baluchestan	237	36022.6	11	2016	No	9	Male	Male	0	0	0	0	0	0	0	B	B	1	1	0	1	1	0	0
1742	Positive	Sistan & Baluchestan	237	36022.6	11	2016	No	2	Male	Male	0	0	0	0	0	0	0	B	B	0	0	0	0	0	0	0
1743	Positive	Sistan & Baluchestan	237	36022.6	11	2016	No	88	Female	0	0	0	0	0	0	0	0	A	H3N2	1	0	0	0	0	0	0
1744	Positive	Sistan & Baluchestan	237	36022.6	11	2016	No	66	Male	Male	0	0	0	0	0	0	0	A	H3N2	1	0	0	0	0	0	0
1745	Positive	Sistan & Baluchestan	237	36022.6	11	2016	No	2	Female	0	0	0	0	0	0	0	0	A	H3N2	1	0	0	0	1	0	1
1746	Positive	Sistan & Baluchestan	237	36022.6	11	2016	No	8	Female	0	0	0	0	0	0	0	0	A	H3N2	0	0	0	0	1	0	1
1747	Positive	Sistan & Baluchestan	237	36022.6	11	2016	No	5	Male	Male	0	0	0	0	0	0	0	A	H3N2	1	0	0	1	0	0	0
1748	Positive	Sistan & Baluchestan	237	36022.6	10	2016	No	9	Female	0	0	0	0	0	0	0	0	A	H3N2	1	0	0	0	0	0	0
1749	Positive	Sistan & Baluchestan	237	36022.6	10	2016	No	4	Male	Male	0	0	0	0	0	0	0	A	H3N2	1	0	0	1	1	0	0
1750	Positive	Sistan & Baluchestan	237	36022.6	10	2016	No	32	Female	1	0	0	0	0	0	0	0	A	H3N2	1	0	0	0	0	0	0
1751	Positive	Sistan & Baluchestan	237	36022.6	1	2016	No	67	Female	0	0	0	0	0	0	0	0	A	H1N1/p	1	0	0	0	0	0	0
1752	Positive	Sistan & Baluchestan	237	36022.6	1	2016	No	5	Female	0	0	0	0	0	0	0	0	B	B	1	0	0	0	0	0	0
1753	Positive	Sistan & Baluchestan	237	36022.6	1	2016	No	9	Female	0	0	0	0	0	0	0	0	A	H1N1/p	1	0	0	0	0	0	0
1754	Positive	Sistan & Baluchestan	237	36022.6	1	2016	No	4	Female	0	0	0	0	0	0	0	0	A	H1N1/p	1	0	0	1	1	0	1
1755	Positive	Sistan & Baluchestan	237	36022.6	1	2016	No	40	Male	Male	0	0	0	0	0	0	0	A	H1N1/p	1	0	0	0	0	0	0
1756	Positive	Sistan & Baluchestan	237	36022.6	1	2016	No	70	Male	Male	0	0	0	0	0	0	0	A	H3N2	0	0	0	0	0	0	0
1757	Positive	Sistan & Baluchestan	237	36022.6	1	2016	No	72	Female	0	0	0	0	0	0	0	0	A	H1N1/p	1	0	0	0	0	0	0
1758	Positive	Sistan & Baluchestan	237	36022.6	12	2016	No	49	Female	0	1	0	1	0	0	0	0	B	B	1	1	0	0	1	0	0
1759	Positive	Sistan & Baluchestan	237	36022.6	1	2016	No	69	Male	Male	1	0	1	0	0	0	0	A	H1N1/p	0	0	0	0	0	1	0
1760	Positive	Kerman	182	4590.11	12	2016	No	50	Female	0	1	0	0	0	0	0	0	A	H3N2	1	0	0	1	0	0	0
1761	Positive	Kerman	182	4590.11	11	2016	No	65	Male	Male	1	0	0	0	0	0	0	A	H3N2	0	0	0	0	0	0	0
1762	Positive	Kerman	182	4590.11	11	2016	No	69	Male	Male	1	0	0	0	0	0	0	A	H3N2	0	0	0	0	0	0	0
1763	Positive	Kerman	182	4590.11	10	2016	No	57	Female	0	1	0	0	0	0	0	0	A	H3N2	1	0	0	0	0	0	0
1764	Positive	Kerman	182	4590.11	11	2016	No	89	Female	0	1	1	0	0	0	0	0	A	H3N2	0	0	0	0	0	0	1
1765	Positive	Kerman	182	4590.11	10	2016	No	83	Female	0	1	1	1	0	0	0	0	A	H3N2	0	0	0	0	1	0	0
1766	Positive	Kerman	182	4590.11	11	2016	No	86	Male	Male	0	1	0	0	0	0	0	A	H3N2	1	0	0	1	0	0	0
1767	Positive	Kerman	182	4590.11	11	2016	No	58	Female	0	0	1	0	0	0	0	0	A	H3N2	1	0	0	0	0	0	0
1768	Positive	Kerman	182	4590.11	11	2016	No	52	Female	0	0	1	0	0	0	0	0	A	H3N2	1	1	0	0	0	0	0
1769	Positive	Kerman	182	4590.11	12	2016	No	62	Male	Male	0	0	0	0	0	0	0	A	H3N2	1	0	0	1	0	0	0
1770	Positive	Kerman	182	4590.11	12	2016	No	29	Female	0	0	0	0	0	0	0	0	A	H3N2	1	0	0	1	0	0	0
1771	Positive	Kerman	182	4590.11	12	2016	No	37	Female	0	0	0	0	0	0	0	0	A	H3N2	1	0	0	0	1	0	0
1772	Positive	Kerman	182	4590.11	12	2016	No	71	Male	Male	0	0	0	0	0	0	0	A	H3N2	1	0	0	0	0	0	0
1773	Positive	Kerman	182	4590.11	11	2016	No	64	Female	0	0	0	0	1	0	0	0	A	H3N2	1	0	0	0	0	0	0
1774	Positive	Kerman	182	4590.11	2	2016	No	41	Male	Male	0	0	0	1	0	0	0	A	H1N1/p	1	1	0	0	0	0	0
1775	Positive	Kerman	182	4590.11	11	2016	No	68	Male	Male	0	0	0	0	0	0	0	A	H3N2	1	0	0	1	0	0	0
1776	Positive	Kerman	182	4590.11	11	2016	No	74	Male	Male	0	0	0	0	0	0	0	A	H3N2	1	0	0	0	0	0	0
1777	Positive	Kerman	182	4590.11	11	2016	No	33	Male	Male	0	0	0	0	0	0	0	A	H3N2	1	0	0	1	0	0	0
1778	Positive	Kerman	182	4590.11	11	2016	No	70	Female	0	0	0	0	0	0	0	0	A	H3N2	0	0	0	0	0	0	0
1779	Positive	Kerman	182	4590.11	11	2016	No	95	Female	0	0	0	0	0	0	0	0	A	H3N2	1	0	0	1	0	0	0
1780	Positive	Kerman	182	4590.11	11	2016	No	36	Female	0	0	0	0	0	0	0	0	A	H3N2	1	1	0	1	1	0	0
1781	Positive	Kerman	182	4590.11	11	2016	No	41	Male	Male	0	0	0	0	0	0	0	A	H3N2	1	1	0	1	0	0	0
1782	Positive	Kerman	182	4590.11	11	2016	No	81	Female	0	0	0	0	0	0	0	0	A	H3N2	1	0	0	0	1	0	0
1783	Positive	Kerman	182	4590.11	11	2016	No	29	Male	Male	0	0	0	0	0	0	0	A	H3N2	1	0	0	0	1	0	0
1784	Positive	Kerman	182	4590.11	11	2016	No	23	Female	0	0	0	0	0	0	0	0	A	H3N2	1	1	0	1	0	0	0
1785	Positive	Kerman	182	4590.11	11	2016	No	71	Female	0	0	0	0	0	0	0	0	A	H3N2	0	0	0	0	0	0	0
1786	Positive	Kerman	182	4590.11	11	2016	No	26	Male	Male	0	0	0	0	0	0	0	A	H3N2	0	0	0	1	0	0	0
1787	Positive	Kerman	182	4590.11	10	2016	No	39	Male	Male	0	0	0	0	0	0	0	A	H3N2	1	1	0	1	0	0	0
1788	Positive	Kerman	182	4590.11	10	2016	No	48	Female	0	0	0	0	0	0	0	0	A	H3N2	1	1	0	0	0	0	0
1789	Positive	Kerman	182	4590.11	10	2016	No	56	Female	0	0	0	0	0	0	0	0	A	H3N2	1	1	0	1	0	0	0
1790	Positive	Kerman	182	4590.11	2	2016	No	46	Female	0	0	0	0	0	0	0	0	B	B	1	0	0	0	0	0	0
1791	Positive	Kerman	182	4590.11	1	2016	No	69	Female	0	0	0	0	0	0	0	0	B	B	0	0	0	1	1	0	0
1792	Positive	Kerman	182	4590.11	1	2016	No	89	Female	0	1	0	1	0	0	0	0	B	B	1	0	0	1	1	0	0
1793	Positive	Zanjan	348	6471.24	12	2016	No	8	Male	Male	0	0	0	0	0	0	0	A	H3N2	1	0	0	0	0	0	0
1794	Positive	Zanjan	348	6471.24	2	2016	No	6	Male	Male	0	0	0	0	0	0	0	A	Other	1	0	0	0	0	0	0
1795	Positive	Zanjan	348	6471.24	12	2016	No	54	Male	Male	0	1	0	0	0	0	0	A	H3N2	1	0	0	1	0	1	0
1796	Positive	Zanjan	348	6471.24	12	2016	No	79	Male	Male	0	1	0	0	0	0	0	A	H3N2	1	0	0	0	0	0	0
1797	Positive	Zanjan	348	6471.24	12	2016	No	81	Male	Male	0	1	0	0	0	0	0	A	H3N2	1	0	0	0	0	0	0
1798	Positive	Zanjan	348	6471.24	1	2016	No	66	Female	0	0	1	0	0	0	0	0	A	Other	1	0	0	1	0	0	0
1799	Positive	Zanjan	348	6471.24	1	2016	No	67	Male	Male	0	1	0	0	0	0	0	A	Other	1	0	0	1	1	0	0
1800	Positive	Zanjan	348	6471.24	11	2016	No	76	Male	Male	0	0	0	0	0	0	0	A	H3N2	1	0	0	1	0	1	0
1801	Positive	Zanjan	348	6471.24	11	2016	No	4	Male	Male	0	0	0	0	0	0	0	A	H3N2	1	0	0	0	0	0	1
1802	Positive	Zanjan	348	6471.24	11	2016	No	21	Female	0	0	0	0	0	0	0	0	A	H3N2	1	0	0	0	0	0	0
1803	Positive	Zanjan	348	6471.24	10	2016	No	59	Male	Male	0	0	0	0	0	0	0	B	B	1	1	0	0	0	0	0
1804	Positive	Zanjan	348	6471.24	12	2016	No	19	Female	1	0	0	0	0	0	0	0	A	H3N2	1	0	0	0	0	0	1
1805	Positive	Zanjan	348	6471.24	12	2016	No	32	Female	1	0	0	0	0	0	0	0	A	H3N2	1	0	0	0	0	0	0
1806	Positive	Zanjan	348	6471.24	2	2016	No	9	Female	0	0	0	0	0	0	0	0	B	B	1	1	0	0	0	0	0
1807	Positive	Zanjan	348	6471.24	12	2016	No	21	Female	1	0	0	0	0	0	0	0	A	H3N2	1	0	0	0	0	0	0
1808	Positive	Zanjan	348	6471.24	2	2016	No	37	Female	1	0	0	0	0	0	0	0	B	B	1	0	0	0	0	0	0
1809	Positive	Zanjan	348	6471.24	2	2016	No	34	Female	1	0	0	0	0	0	0	0	B	B	1	0	0	0	0	0	0
1810	Positive	Zanjan	348	6471.24	2	2016	No	32	Female	1	0	0	0	0	0	0	0	B	B	1	0	0	1	0	0	0
1811	Positive	Zanjan	348	6471.24	2	2016	No	26	Female	1	0	0	0	0	0	0	0	B	B	1	1	0	0	0	0	0
1812	Positive	Zanjan	348	6471.24	1	2016	No	20	Female	1	0	0	0	0	0	0	0	A	Other	1	1	0	0	0	0	0
1813	Positive	Zanjan	348	6471.24	1	2016	No	28	Female	1	0	0	0	0	0	0	0	A	Other	1	0	0	1	0	0	0
1814	Positive	Zanjan	348	6471.24	1	2016	No	21	Female	1	0	0	0	0	0	0	0	A	Other	1	1	0	1	1	0	0
1815	Positive	Zanjan	348	6471.24	1	2016	No	32	Female	0	0	0	0	0	0	0	0	A	Other	1	0	0	1	0	0	0
1816	Positive	Zanjan	348	6471.24	11	2016	No	59	Male	Male	1	0	1	0	0	0	0	A	H3N2	1	0	0	0	0	1	0
1817	Positive	Mazandaran	210	3640.96	12	2016	No	67	Female	0	0	0	0	0	0	0	0	A	H3N2	1	0	0	0	0	0	0
1818	Positive	Mazandaran	210	3640.96	12	2016	No	92	Female	0	0	0	0	0	0	0	0	A	H3N2	1	0	0	0	0	0	0
1819	Positive	Mazandaran	210	3640.96	12	2016	No	3	Male	Male	0	0	0	0	0	0	0	A	H3N2	1	0	0	0	0	0	0
1820	Positive	Mazandaran	210	3640.96	12	2016	No	29	Female	0	0	0	0	0	0	0	0	A	H3N2	0	0	0	0	0	0	0
1821	Positive	Mazandaran	210	3640.96	12	2016	No	25	Female	0	0	0	0	0	0	0	0	A	H3N2	1	1	0	0	0	0	0
1822	Positive	Mazandaran	210	3640.96	12	2016	No	4	Male	Male	0	0	0	0	0	0	0	A	H3N2	1	0	0	0	0	0	0
1823	Positive	Mazandaran	210	3640.96	12	2016	No	51	Female	0	0	0	0	1	0	0	0	A	H3N2	0	1	0	1	0	0	0
1824	Positive	Mazandaran	210	3640.96	11	2016	No	28	Female	0	0	0	0	1	0	0	0	A	H3N2	1	1	0	0	1	0	0
1825	Positive	Mazandaran	210	3640.96	11	2016	No	29	Male	Male	0	0	0	0	0	0	0	A	H3N2	1	1	0	1	0	0	0
1826	Positive	Mazandaran	210	3640.96	3	2016	No	14	Male	Male	0	0	0	0	0	0	0	A	H1N1/p	1	0	0	0	0	0	0
1827	Positive	Mazandaran	210	3640.96	3	2016	No	29	Female	0	0	0	0	0	0	0	0	A	H3N2	1	1	0	0	0	0	0
1828	Positive	Mazandaran	210	3640.96	2	2016	No	34	Female	1	0	0	0	0	0	0	0	A	H3N2	0	1	0	1	1	0	0
1829	Positive	Alborz	351	1158.15	11	2016	No	95	Male	Male	0	1	0	0	0	0	0	A	H3N2	1	0	0	1	0	0	0
1830	Positive	Alborz	351	1158.15	12	2016	No	56	Female	0	0	0	0	0	0	0	0	A	H3N2	1	0	0	0	0	0	0
1831	Positive	Alborz	351	1158.15	1	2016	No	41	Male	Male	0	0	0	0	0	0	0	A	H1N1/p	1	0	0	0	0	0	0
1832	Positive	Markazi	199	4611.58	11	2016	No	23	Female	0	0	0	0	0	0	0	0	A	H3N2	1	1	0	1	0	0	0
1833	Positive	Markazi	199	4611.58	1	2016	No	62	Male	Male	0	1	0	0	0	0	0	A	Other	1	0	0	1	0	0	0
1834	Positive	Markazi	199	4611.58	1	2016	No	38	Female	0	0	0	0	1	0	0	0	A	Other	1	0	0	0	0	0	0
1835	Positive	Markazi	199	4611.58	11	2016	No	36	Female	0	0	0	0	0	0	0	0	A	H3N2	1	1	0	0	0	0	0
1836	Positive	Markazi	199	4611.58	11	2016	No	27	Female	0	0	0	0	0	0	0	0	A	H3N2	1	0	0	1	1	0	0
1837	Positive	Markazi	199	4611.58	11	2016	No	30	Female	0	0	0	0	0	0	0	0	A	H3N2	0	0	0	1	0	0	0
1838	Positive	Markazi	199	4611.58	3	2016	No	20	Female	0	0	0	0	0	0	0	0	B	B	1	0	0	0	0	0	0
1839	Positive	Markazi	199	4611.58	2	2016	No	29	Female	0	0	0	0	0	0	0	0	B	B	1	1	0	1	1	0	0
1840	Positive	Markazi	199	4611.58	2	2016	No	33	Female	0	0	0	0	0	0	0	0	B	B	0	0	0	0	0	0	0
1841	Positive	Markazi	199	4611.58	2	2016	No	13	Male	Male	0	0	0	0	0	0	0	B	B	1	0	0	1	0	0	0
1842	Positive	Khorasan Razavi	89	12531	12	2016	No	50	Female	0	1	0	0	0	0	0	0	A	H3N2	0	0	0	1	1	0	0
1843	Positive	Khorasan Razavi	89	12531	12	2016	No	5	Female	0	1	0	0	0	0	0	0	A	H3N2	1	0	0	0	0	0	0
1844	Positive	Khorasan Razavi	89	12531	12	2016	No	75	Female	0	1	0	0	0	0	0	0	A	H3N2	1	0	0	0	0	0	0
1845	Positive	Khorasan Razavi	89	12531	11	2016	No	77	Female	0	1	0	0	0	0	0	0	A	H3N2	0	0	0	0	0	1	0
1846	Positive	Khorasan Razavi	89	12531	11	2016	No	63	Male	Male	1	0	0	0	0	0	0	A	H3N2	1	1	0	0	0	0	0
1847	Positive	Khorasan Razavi	89	12531	1	2016	No	79	Male	Male	1	0	0	0	0	0	0	A	H1N1/p	1	0	0	0	0	0	0
1848	Positive	Khorasan Razavi	89	12531	12	2016	No	74	Male	Male	1	1	0	0	0	0	0	A	H3N2	1	0	0	0	0	0	0
1849	Positive	Khorasan Razavi	89	12531	12	2016	No	79	Male	Male	1	1	0	0	0	0	0	A	H3N2	1	1	0	1	0	0	0
1850	Positive	Khorasan Razavi	89	12531	12	2016	No	57	Female	0	1	0	0	1	0	0	0	A	H3N2	0	1	0	1	0	0	0
1851	Positive	Khorasan Razavi	89	12531	2	2016	No	30	Female	1	1	0	0	0	0	0	0	B	B	0	0	0	1	1	0	0
1852	Positive	Khorasan Razavi	89	12531	12	2016	No	6	Male	Male	0	0	0	0	0	0	0	A	H3N2	1	0	0	0	0	0	0
1853	Positive	Khorasan Razavi	89	12531	12	2016	No	84	Female	0	0	0	0	0	0	0	1	A	H3N2	1	0	0	1	0	0	0
1854	Positive	Khorasan Razavi	89	12531	1	2016	No	25	Female	1	0	0	0	0	0	0	0	A	H3N2	1	1	0	1	1	0	0
1855	Positive	Khorasan Razavi	89	12531	12	2016	No	46	Female	0	0	1	0	0	0	0	0	A	H3N2	1	1	0	0	0	0	0
1856	Positive	Khorasan Razavi	89	12531	12	2016	No	81	Male	Male	0	1	0	0	0	0	0	A	H3N2	1	0	0	0	0	0	0
1857	Positive	Khorasan Razavi	89	12531	12	2016	No	84	Male	Male	0	1	0	0	0	0	0	A	H3N2	1	0	0	1	0	0	0
1858	Positive	Khorasan Razavi	89	12531	1	2016	No	36	Male	Male	0	1	0	0	0	0	0	A	H1N1/p	1	1	0	1	1	0	1
1859	Positive	Khorasan Razavi	89	12531	1	2016	No	78	Male	Male	0	1	0	0	0	0	0	A	H1N1/p	1	1	0	0	0	0	0
1860	Positive	Khorasan Razavi	89	12531	12	2016	No	87	Female	0	0	1	0	1	0	0	1	A	H3N2	1	0	0	0	0	0	0
1861	Positive	Khorasan Razavi	89	12531	12	2016	No	81	Male	Male	0	0	0	0	0	0	0	A	H3N2	0	0	0	0	0	0	0
1862	Positive	Khorasan Razavi	89	12531	12	2016	No	31	Female	0	0	0	0	0	0	0	0	A	H3N2	1	1	0	0	1	0	0
1863	Positive	Khorasan Razavi	89	12531	12	2016	No	7	Male	Male	0	0	0	0	0	0	0	B	B	0	0	0	0	0	0	0
1864	Positive	Khorasan Razavi	89	12531	12	2016	No	88	Female	0	0	0	0	0	0	0	0	A	H3N2	1	0	0	1	1	0	0
1865	Positive	Khorasan Razavi	89	12531	12	2016	No	29	Male	Male	0	0	0	0	0	0	0	A	H3N2	1	1	0	0	0	0	0
1866	Positive	Khorasan Razavi	89	12531	12	2016	No	49	Male	Male	0	0	0	0	0	0	0	A	H3N2	1	0	0	0	0	0	0
1867	Positive	Khorasan Razavi	89	12531	12	2016	No	69	Male	Male	0	1	1	0	0	0	0	A	H3N2	1	1	0	0	1	0	0
1868	Positive	Khorasan Razavi	89	12531	12	2016	No	77	Female	0	0	0	0	0	0	0	0	A	H3N2	0	0	0	1	0	0	0
1869	Positive	Khorasan Razavi	89	12531	12	2016	No	78	Female	0	0	0	0	0	0	0	0	A	H3N2	0	0	0	1	1	0	0
1870	Positive	Khorasan Razavi	89	12531	12	2016	No	39	Female	0	0	0	0	0	0	0	0	A	H3N2	0	1	0	1	1	0	0
1871	Positive	Khorasan Razavi	89	12531	12	2016	No	90	Male	Male	0	0	0	0	0	0	0	A	H3N2	0	1	0	1	0	0	0
1872	Positive	Khorasan Razavi	89	12531	12	2016	No	83	Male	Male	0	0	0	0	0	0	0	A	H3N2	1	0	0	0	0	0	0
1873	Positive	Khorasan Razavi	89	12531	12	2016	No	9	Male	Male	0	0	0	0	0	0	0	A	H3N2	1	1	0	0	0	0	0
1874	Positive	Khorasan Razavi	89	12531	12	2016	No	50	Female	0	0	0	0	0	0	0	0	A	H3N2	0	1	0	0	0	0	0
1875	Positive	Khorasan Razavi	89	12531	12	2016	No	49	Male	Male	0	0	0	0	0	0	0	A	H3N2	1	0	0	1	0	0	0
1876	Positive	Khorasan Razavi	89	12531	12	2016	No	83	Female	0	0	0	0	0	0	0	0	A	H3N2	1	0	0	0	0	0	0
1877	Positive	Khorasan Razavi	89	12531	12	2016	No	14	Male	Male	0	0	0	0	0	0	0	A	H3N2	1	0	0	0	0	0	0
1878	Positive	Khorasan Razavi	89	12531	12	2016	No	92	Male	Male	0	0	0	0	0	0	0	A	H3N2	1	0	0	0	0	0	0
1879	Positive	Khorasan Razavi	89	12531	12	2016	No	53	Female	0	0	0	0	0	0	0	0	A	H3N2	1	0	0	1	1	0	0
1880	Positive	Khorasan Razavi	89	12531	12	2016	No	47	Male	Male	0	0	0	0	0	0	0	A	H3N2	1	1	0	0	0	0	0
1881	Positive	Khorasan Razavi	89	12531	12	2016	No	80	Female	0	0	0	0	0	0	0	0	A	H3N2	0	0	0	0	0	0	0
1882	Positive	Khorasan Razavi	89	12531	12	2016	No	85	Male	Male	0	0	0	0	0	0	0	A	H3N2	1	0	0	0	0	0	0
1883	Positive	Khorasan Razavi	89	12531	12	2016	No	21	Female	0	0	0	0	0	0	0	0	A	H3N2	0	0	0	0	0	0	0
1884	Positive	Khorasan Razavi	89	12531	12	2016	No	54	Female	0	0	0	0	0	0	0	0	A	H3N2	1	0	0	1	0	0	0
1885	Positive	Khorasan Razavi	89	12531	12	2016	No	50	Female	0	0	0	0	0	0	0	0	A	H3N2	1	0	0	1	0	0	1
1886	Positive	Khorasan Razavi	89	12531	12	2016	No	41	Female	0	0	0	0	0	0	0	0	A	H3N2	0	0	0	1	1	0	0
1887	Positive	Khorasan Razavi	89	12531	12	2016	No	18	Male	Male	0	0	0	0	0	0	0	A	H3N2	1	0	0	1	0	0	1
1888	Positive	Khorasan Razavi	89	12531	12	2016	No	53	Male	Male	0	0	0	1	0	0	0	A	H3N2	1	1	0	1	0	0	0
1889	Positive	Khorasan Razavi	89	12531	12	2016	No	22	Female	0	0	0	0	0	0	0	0	A	H3N2	0	1	0	1	1	0	0
1890	Positive	Khorasan Razavi	89	12531	12	2016	No	78	Male	Male	0	0	0	0	0	0	0	A	H3N2	0	0	0	0	0	0	0
1891	Positive	Khorasan Razavi	89	12531	12	2016	No	75	Female	0	0	0	0	0	0	0	0	A	H3N2	1	0	0	1	0	0	0
1892	Positive	Khorasan Razavi	89	12531	11	2016	No	59	Female	0	0	0	0	0	0	0	0	A	H3N2	1	0	0	1	1	0	0
1893	Positive	Khorasan Razavi	89	12531	12	2016	No	60	Male	Male	0	0	0	0	0	0	0	A	H3N2	1	1	0	1	1	0	0
1894	Positive	Khorasan Razavi	89	12531	12	2016	No	39	Female	0	0	0	0	0	0	0	0	A	H3N2	1	0	0	1	0	0	0
1895	Positive	Khorasan Razavi	89	12531	11	2016	No	65	Male	Male	0	0	0	0	0	0	0	A	H3N2	0	0	0	0	0	0	0
1896	Positive	Khorasan Razavi	89	12531	12	2016	No	61	Female	0	0	0	0	0	0	0	0	A	H3N2	0	0	0	0	0	0	0
1897	Positive	Khorasan Razavi	89	12531	12	2016	No	74	Male	Male	0	0	0	0	0	0	0	A	H3N2	0	0	0	0	0	0	0
1898	Positive	Khorasan Razavi	89	12531	11	2016	No	67	Female	0	0	0	0	0	0	0	0	A	H3N2	0	0	0	0	0	0	0
1899	Positive	Khorasan Razavi	89	12531	11	2016	No	77	Male	Male	0	0	0	0	0	0	0	A	H3N2	0	0	0	0	0	0	0
1900	Positive	Khorasan Razavi	89	12531	11	2016	No	79	Male	Male	0	0	0	0	0	0	0	A	H3N2	1	1	0	0	0	0	0
1901	Positive	Khorasan Razavi	89	12531	11	2016	No	96	Male	Male	0	0	0	0	0	0	0	A	H3N2	0	0	0	0	0	0	0
1902	Positive	Khorasan Razavi	89	12531	11	2016	No	84	Male	Male	0	0	0	0	0	0	0	A	H3N2	1	1	0	0	0	0	0
1903	Positive	Khorasan Razavi	89	12531	12	2016	No	75	Male	Male	0	0	1	1	0	0	0	A	H3N2	0	1	0	0	0	0	0
1904	Positive	Khorasan Razavi	89	12531	11	2016	No	59	Male	Male	0	0	0	0	0	0	0	A	H3N2	1	0	0	0	0	0	0
1905	Positive	Khorasan Razavi	89	12531	11	2016	No	4	Female	0	0	0	0	0	0	0	0	A	H3N2	1	0	0	0	0	0	0
1906	Positive	Khorasan Razavi	89	12531	11	2016	No	27	Male	Male	0	0	0	0	0	0	0	A	H3N2	1	1	0	1	1	0	0
1907	Positive	Khorasan Razavi	89	12531	11	2016	No	25	Female	0	0	0	0	0	0	0	0	A	H3N2	1	1	0	1	1	0	0
1908	Positive	Khorasan Razavi	89	12531	11	2016	No	81	Male	Male	0	0	0	0	0	0	0	A	H3N2	0	0	0	1	0	0	0
1909	Positive	Khorasan Razavi	89	12531	11	2016	No	52	Male	Male	0	0	0	0	0	0	0	A	H3N2	1	0	0	0	0	0	0
1910	Positive	Khorasan Razavi	89	12531	11	2016	No	56	Female	0	0	0	0	0	0	0	0	A	H3N2	0	1	0	1	0	0	0
1911	Positive	Khorasan Razavi	89	12531	11	2016	No	59	Female	0	0	0	0	0	0	0	0	A	H3N2	1	0	0	1	0	0	0
1912	Positive	Khorasan Razavi	89	12531	11	2016	No	49	Female	0	0	0	0	0	0	0	0	A	H3N2	0	0	0	0	0	0	0
1913	Positive	Khorasan Razavi	89	12531	11	2016	No	19	Male	Male	0	0	0	0	0	0	0	A	H3N2	1	1	0	1	0	0	0
1914	Positive	Khorasan Razavi	89	12531	11	2016	No	32	Female	0	0	0	0	0	0	0	0	A	H3N2	1	0	0	0	0	0	0
1915	Positive	Khorasan Razavi	89	12531	11	2016	No	72	Female	0	0	0	0	0	0	0	0	A	H3N2	1	0	0	0	0	0	0
1916	Positive	Khorasan Razavi	89	12531	11	2016	No	42	Female	0	0	0	0	0	0	0	0	A	H3N2	1	0	0	1	0	0	0
1917	Positive	Khorasan Razavi	89	12531	11	2016	No	76	Female	0	0	0	0	0	0	0	0	A	H3N2	1	1	0	1	0	0	0
1918	Positive	Khorasan Razavi	89	12531	11	2016	No	64	Female	0	0	0	0	0	0	0	0	A	H3N2	1	1	0	0	0	0	0
1919	Positive	Khorasan Razavi	89	12531	11	2016	No	55	Male	Male	0	0	0	0	0	0	0	A	H3N2	1	0	0	0	0	0	0
1920	Positive	Khorasan Razavi	89	12531	10	2016	No	77	Male	Male	0	0	0	0	0	0	0	A	H3N2	1	0	0	0	0	0	0
1921	Positive	Khorasan Razavi	89	12531	10	2016	No	93	Male	Male	0	0	0	0	0	0	0	A	H3N2	1	0	0	0	1	0	0
1922	Positive	Khorasan Razavi	89	12531	5	2016	No	76	Male	Male	0	0	0	0	0	0	0	B	B	0	0	0	0	0	0	0
1923	Positive	Khorasan Razavi	89	12531	4	2016	No	56	Female	0	0	0	0	0	0	0	0	A	H3N2	1	0	0	0	0	0	0
1924	Positive	Khorasan Razavi	89	12531	3	2016	No	45	Female	0	0	0	0	0	0	0	0	A	H3N2	1	0	0	0	0	0	0
1925	Positive	Khorasan Razavi	89	12531	3	2016	No	58	Female	0	0	0	0	0	0	0	0	B	B	1	0	0	0	0	0	0
1926	Positive	Khorasan Razavi	89	12531	12	2016	No	34	Female	1	0	0	0	0	0	0	0	A	H3N2	1	0	0	1	0	0	0
1927	Positive	Khorasan Razavi	89	12531	12	2016	No	47	Female	1	0	0	0	0	0	0	0	A	H3N2	1	1	0	1	1	0	0
1928	Positive	Khorasan Razavi	89	12531	2	2016	No	54	Female	0	0	0	0	0	0	0	0	B	B	1	0	0	0	0	0	0
1929	Positive	Khorasan Razavi	89	12531	2	2016	No	84	Female	0	0	0	0	0	0	0	0	B	B	1	0	0	0	0	0	0
1930	Positive	Khorasan Razavi	89	12531	11	2016	No	38	Female	1	0	0	0	0	0	0	0	A	H3N2	1	1	0	0	1	0	0
1931	Positive	Khorasan Razavi	89	12531	11	2016	No	28	Female	1	0	0	0	0	0	0	0	A	H3N2	0	0	0	1	0	0	0
1932	Positive	Khorasan Razavi	89	12531	2	2016	No	31	Female	0	0	0	0	0	0	0	0	B	B	1	0	0	1	0	0	0
1933	Positive	Khorasan Razavi	89	12531	2	2016	No	54	Male	Male	0	0	0	0	0	0	0	A	H3N2	1	0	0	1	0	0	0
1934	Positive	Khorasan Razavi	89	12531	3	2016	No	25	Female	1	0	0	0	0	0	0	0	A	H3N2	1	0	0	0	0	0	0
1935	Positive	Khorasan Razavi	89	12531	1	2016	No	63	Female	0	0	0	0	0	0	0	0	B	B	0	1	0	1	1	0	1
1936	Positive	Khorasan Razavi	89	12531	1	2016	No	33	Female	1	0	0	0	0	0	0	0	A	H1N1/p	1	1	0	0	1	0	0
1937	Positive	Khorasan Razavi	89	12531	12	2016	No	59	Female	0	1	0	1	0	0	0	0	A	H3N2	0	0	0	0	0	0	0
1938	Positive	Khorasan Razavi	89	12531	12	2016	No	58	Male	Male	1	0	1	0	0	0	0	A	H3N2	1	1	0	1	0	0	1
1939	Positive	Khorasan Razavi	89	12531	12	2016	No	85	Female	0	1	0	1	0	0	0	0	A	H3N2	1	0	0	0	0	0	0
1940	Positive	Khorasan Razavi	89	12531	1	2016	No	24	Male	Male	0	0	0	0	0	0	0	A	H1N1/p	1	0	0	0	1	0	0
1941	Positive	Azerbaijan East	139	3489.48	12	2016	No	85	Female	0	1	0	0	0	0	0	0	A	H3N2	0	0	0	0	0	0	0
1942	Positive	Azerbaijan East	139	3489.48	12	2016	No	24	Female	0	0	0	0	0	0	0	0	A	H3N2	0	0	0	1	0	0	0
1943	Positive	Azerbaijan East	139	3489.48	12	2016	No	25	Female	0	0	0	0	0	0	0	0	A	H3N2	0	0	0	0	0	0	0
1944	Positive	Azerbaijan East	139	3489.48	12	2016	No	42	Male	Male	0	0	0	0	0	0	0	A	H3N2	1	1	0	1	1	0	0
1945	Positive	Azerbaijan East	139	3489.48	12	2016	No	26	Male	Male	0	0	0	0	0	0	0	A	H3N2	1	1	0	1	1	0	0
1946	Positive	Azerbaijan East	139	3489.48	12	2016	No	22	Male	Male	0	0	0	0	0	0	0	A	H3N2	1	1	0	1	1	0	1
1947	Positive	Azerbaijan East	139	3489.48	12	2016	No	36	Male	Male	0	0	0	0	0	0	0	A	H3N2	1	0	0	1	1	0	0
1948	Positive	Azerbaijan East	139	3489.48	2	2016	No	18	Female	0	0	0	0	0	0	0	0	A	H3N2	1	1	0	0	0	0	0
1949	Positive	Azerbaijan East	139	3489.48	1	2016	No	29	Female	0	0	0	0	0	0	0	0	A	H1N1/p	1	0	0	0	0	0	0
1950	Positive	Azerbaijan East	139	3489.48	1	2016	No	37	Female	0	0	0	0	0	0	0	0	A	H1N1/p	1	0	0	0	0	0	0
1951	Positive	Khorasan Razavi	90	5301.82	12	2016	No	79	Female	0	1	0	0	0	0	0	0	A	H3N2	1	0	0	1	0	1	0
1952	Positive	Khorasan Razavi	90	5301.82	10	2016	No	3	Female	0	1	0	0	0	0	0	0	A	H3N2	1	0	0	0	0	0	0
1953	Positive	Khorasan Razavi	90	5301.82	11	2016	No	7	Female	0	0	0	0	0	0	0	0	A	H3N2	1	1	0	0	0	0	0
1954	Positive	Khorasan Razavi	90	5301.82	12	2016	No	5	Male	Male	0	0	0	0	0	0	0	A	H3N2	1	0	0	1	1	0	1
1955	Positive	Khorasan Razavi	90	5301.82	12	2016	No	56	Female	0	0	0	0	0	0	0	0	A	H3N2	1	0	0	1	0	0	0
1956	Positive	Khorasan Razavi	90	5301.82	12	2016	No	7	Male	Male	0	0	0	0	0	0	0	A	H3N2	1	1	0	0	0	0	0
1957	Positive	Khorasan Razavi	90	5301.82	12	2016	No	32	Male	Male	0	0	0	0	0	0	1	A	H3N2	1	0	0	1	1	0	0
1958	Positive	Khorasan Razavi	90	5301.82	12	2016	No	73	Male	Male	0	0	0	0	0	0	0	A	H3N2	1	0	0	0	0	0	0
1959	Positive	Khorasan Razavi	90	5301.82	12	2016	No	83	Male	Male	0	0	0	0	0	0	0	A	H3N2	1	0	0	0	0	0	0
1960	Positive	Khorasan Razavi	90	5301.82	12	2016	No	31	Male	Male	0	0	0	1	0	0	0	A	H3N2	1	1	0	1	0	0	0
1961	Positive	Khorasan Razavi	90	5301.82	12	2016	No	46	Female	0	0	0	0	0	0	0	0	A	H3N2	1	0	0	0	0	0	0
1962	Positive	Khorasan Razavi	90	5301.82	12	2016	No	6	Female	0	0	0	0	0	0	0	0	A	H3N2	1	0	0	0	0	0	0
1963	Positive	Khorasan Razavi	90	5301.82	12	2016	No	4	Female	0	0	0	0	0	0	0	0	A	H3N2	0	0	0	1	0	0	0
1964	Positive	Khorasan Razavi	90	5301.82	12	2016	No	60	Female	0	0	0	0	0	0	0	0	A	H3N2	0	1	0	0	0	0	0
1965	Positive	Khorasan Razavi	90	5301.82	12	2016	No	59	Male	Male	0	0	0	0	0	0	0	A	H3N2	1	0	0	0	0	0	0
1966	Positive	Khorasan Razavi	90	5301.82	11	2016	No	2	Male	Male	0	0	0	0	0	0	0	A	H3N2	1	0	0	0	0	0	0
1967	Positive	Khorasan Razavi	90	5301.82	11	2016	No	4	Female	0	0	0	0	0	0	0	0	A	H3N2	1	1	0	1	1	0	0
1968	Positive	Khorasan Razavi	90	5301.82	11	2016	No	5	Male	Male	0	0	0	0	0	0	0	A	H3N2	1	0	0	1	1	0	0
1969	Positive	Khorasan Razavi	90	5301.82	11	2016	No	58	Male	Male	0	0	0	0	0	0	0	A	H3N2	1	0	0	0	0	1	0
1970	Positive	Khorasan Razavi	90	5301.82	11	2016	No	5	Male	Male	0	0	0	0	0	0	0	A	H3N2	1	0	0	1	0	0	0
1971	Positive	Khorasan Razavi	90	5301.82	11	2016	No	3	Male	Male	0	0	0	0	0	0	0	A	H3N2	1	1	0	0	0	0	0
1972	Positive	Khorasan Razavi	90	5301.82	11	2016	No	7	Male	Male	0	0	0	0	0	0	0	A	H3N2	1	1	0	1	0	0	0
1973	Positive	Khorasan Razavi	90	5301.82	11	2016	No	3	Male	Male	0	0	0	0	0	0	0	A	H3N2	1	0	0	0	0	0	0
1974	Positive	Khorasan Razavi	90	5301.82	11	2016	No	13	Male	Male	0	0	0	0	0	0	0	A	H3N2	1	1	0	0	0	0	0
1975	Positive	Khorasan Razavi	90	5301.82	1	2016	No	57	Female	0	0	0	0	0	0	0	0	A	H1N1/p	1	0	0	0	0	0	0
1976	Positive	Khorasan Razavi	90	5301.82	1	2016	No	21	Female	0	0	0	0	0	0	0	0	A	H1N1/p	1	0	0	1	0	0	0
1977	Positive	Khorasan Razavi	90	5301.82	1	2016	No	56	Female	0	0	0	0	0	0	0	0	A	H1N1/p	1	1	0	0	1	0	0
1978	Positive	Azerbaijan West	321	1385.23	12	2016	No	62	Male	Male	1	0	0	0	0	0	0	A	H3N2	0	1	0	0	0	0	0
1979	Positive	Azerbaijan West	321	1385.23	12	2016	No	42	Female	0	0	0	0	0	0	0	0	A	H3N2	1	1	0	1	1	0	0
1980	Positive	Azerbaijan West	321	1385.23	12	2016	No	37	Male	Male	0	1	0	1	0	0	0	A	H3N2	1	0	0	1	0	0	0
1981	Positive	Azerbaijan West	321	1385.23	12	2016	No	35	Male	Male	0	0	0	0	0	0	0	A	H3N2	1	0	0	1	1	0	0
1982	Positive	Azerbaijan West	321	1385.23	12	2016	No	88	Female	0	0	0	0	0	0	0	0	A	H3N2	1	1	0	0	0	0	0
1983	Positive	Azerbaijan West	321	1385.23	12	2016	No	40	Female	0	0	0	0	0	0	0	0	A	H3N2	1	1	0	1	0	0	0
1984	Positive	Azerbaijan West	321	1385.23	12	2016	No	67	Male	Male	0	0	0	0	0	0	0	A	H3N2	1	0	0	1	1	0	0
1985	Positive	Azerbaijan West	321	1385.23	12	2016	No	27	Female	1	0	0	0	0	0	0	0	A	H3N2	1	1	0	0	0	0	0
1986	Positive	Azerbaijan West	321	1385.23	1	2016	No	31	Female	1	0	0	0	0	0	0	0	A	H1N1/p	1	0	0	0	0	0	0
1987	Positive	Kurdistan	310	1052.59	12	2016	No	32	Female	1	0	0	0	0	0	0	0	A	H3N2	1	1	0	1	1	0	0
1988	Positive	Kurdistan	311	4514.25	12	2016	No	30	Female	1	0	0	0	0	0	0	0	A	H3N2	0	1	0	1	0	0	0
1989	Positive	Kurdistan	311	4514.25	12	2016	No	38	Female	1	0	0	0	0	0	0	0	A	H3N2	0	1	0	1	0	0	0
1990	Positive	Lorestan	285	1572.92	12	2016	No	28	Female	1	0	0	0	0	0	0	0	A	H3N2	1	0	0	1	0	0	0
1991	Positive	Azerbaijan West	322	2552.81	11	2016	No	73	Female	0	1	1	0	0	0	0	0	A	H3N2	1	0	0	0	0	0	0
1992	Positive	Azerbaijan West	322	2552.81	12	2016	No	73	Female	0	0	1	0	0	0	0	0	A	H3N2	1	0	0	0	0	0	0
1993	Positive	Azerbaijan West	322	2552.81	12	2016	No	80	Female	0	0	0	0	0	0	0	0	A	H3N2	1	0	0	0	0	0	0
1994	Positive	Azerbaijan West	322	2552.81	12	2016	No	25	Male	Male	0	0	0	0	0	0	0	A	H3N2	1	0	0	0	0	0	0
1995	Positive	Azerbaijan West	322	2552.81	12	2016	No	39	Male	Male	0	0	0	0	0	0	0	A	H3N2	1	0	0	0	0	0	0
1996	Positive	Azerbaijan West	322	2552.81	11	2016	No	54	Female	0	0	0	0	0	0	0	0	A	H3N2	1	0	0	0	0	0	0
1997	Positive	Azerbaijan West	322	2552.81	11	2016	No	71	Female	0	0	0	0	0	0	0	0	A	H3N2	1	0	0	0	0	0	0
1998	Positive	Azerbaijan West	322	2552.81	11	2016	No	73	Male	Male	0	0	0	0	0	0	0	A	H3N2	1	0	0	0	0	0	0
1999	Positive	Azerbaijan West	322	2552.81	11	2016	No	52	Male	Male	0	0	0	0	0	0	0	A	H3N2	1	0	0	0	0	0	0
[truncated: 7,147 more rows]
